# Supplementary material for: The household economic costs associated with depression symptoms: A cross-sectional household study conducted in the North West province of South Africa
Source: PLoS One. 2019 Nov 5;14(11):e0224799. doi: 10.1371/journal.pone.0224799 (PMC6830818; doi:10.1371/journal.pone.0224799)
Supplement: S2 File — (XLS) [file pone.0224799.s002.xls]

## Sheet: Sheet1
id	totalphq	hhHead_age	hhHead_gender	hhHead_marital	hhHead_educ	hhHead_insur	PRIME_age	hh_size	income_anydebt	coping_cutfood_past3y	coping_reduceHC_past3y	coping_schwithdraw_past3y	coping_shpaccnt_past3y	mca_cookbedroom	mca_assets_elecsolar	mca_assets_landown	mca_assets_animalcart	mca_assets_tv	mca_assets_bicycle	mca_assets_cartruck	mca_assets_cellphone	mca_assets_watchclock	mca_assets_domesticworker	mca_assets_landline	mca_assets_motorbike	mca_assets_protectwindows	mca_assets_radio	mca_assets_furn1	mca_assets_furn2	mca_assets_furn3	mca_assets_furn4	mca_assets_furn5	mca_assets_appliance_mid1	mca_assets_appliance_mid2	mca_assets_appliance_mid3	mca_assets_appliance_poor1	mca_assets_appliance_poor2	mca_assets_appliance_poor3	mca_assets_appliance_rich1	mca_assets_appliance_rich2	mca_assets_appliance_rich3	mca_assets_livestock	mca_pipedwater	mca_flushtoilet	mca_regIncome	head_married	whodasc	head_beyondprimary	patient_beyondprimary
2923	5	81	MALE	CURRENTLY MARRIED	No Formal Education	No, None	53	2	Yes	No	No	No	No	1	1	0	0	1	1	1	1	1	0	0	0	1	1	1	1	1	1	1	1	1	1	0	1	0	0	0	0	0	1	1	1	1		Primary School or less	Primary School or less
2598	5	62	FEMALE	NEVER MARRIED NOT COHABITATING	Primary School Completed	No, None	54	2	Yes	No	No	No	Yes	1	1	0	0	1	0	0	1	1	0	0	0	1	1	1	0	1	1	1	1	1	0	0	1	0	0	0	0	0	1	1	1	0		Primary School or less	Primary School or less
2573	8	50	MALE	COHABITATING	No Formal Education	No, None	56	4	Yes	No	No	No	No	1	1	0	0	1	0	0	1	0	0	0	0	1	1	0	1	1	1	0	1	0	0	1	1	1	0	0	0	0	1	1	1	0		Primary School or less	Primary School or less
2749	3	43	FEMALE	SEPARATED/DIVORCED	Primary School Completed	No, None	49	5	No	No	No	No	No	1	1	0	0	1	0	0	1	0	0	0	0	0	0	1	1	0	0	1	1	1	0	1	0	0	1	1	0	0	1	1	1	0		Primary School or less	Primary School or less
2881	3	60	MALE	CURRENTLY MARRIED	Primary School Completed	No, None	56	5	Yes	No	No	No	No	1	1	0	0	1	1	1	1	1	0	0	0	1	1	1	1	1	1	1	1	1	1	0	1	0	0	0	0	0	1	1	1	1		Primary School or less	Primary School or less
2568	3	62	FEMALE	WIDOWED	No Formal Education	No, None	62	3	Yes	No	No	No	Yes	1	1	0	0	1	0	0	1	0	0	0	0	1	1	1	1	1	1	1	1	0	1	0	1	0	0	0	0	0	1	1	1	0		Primary School or less	Primary School or less
2935	3	63	MALE	CURRENTLY MARRIED	Primary School Completed	No, None	47	6	Yes	No	No	No	No	0	1	0	0	1	0	0	1	0	0	0	0	1	1	1	1	1	0	1	1	1	0	0	1	0	0	0	0	0	1	1	1	1		Primary School or less	Primary School or less
2842	7	41	FEMALE	WIDOWED	Primary School Completed	No, None	62	3	No	No	No	No	No	1	1	0	0	1	0	0	1	0	0	0	0	1	1	1	1	1	0	0	1	1	0	1	1	0	0	0	0	0	1	1	1	0		Primary School or less	Primary School or less
2643	6	64	MALE	SEPARATED/DIVORCED	Primary School Completed	No, None	48	1	No	No	No	No	No	1	1	0	0	1	0	0	1	1	0	0	0	1	1	1	1	1	1	1	1	1	0	0	0	1	0	0	0	0	1	1	1	0		Primary School or less	Primary School or less
2841	7	45	MALE	COHABITATING	No Formal Education	No, None	41	7	Yes	No	No	No	No	1	1	0	0	1	0	0	1	0	0	0	0	1	0	0	1	1	0	0	1	1	0	1	1	0	0	0	0	0	1	1	1	0		Primary School or less	Primary School or less
2883	2	45	MALE	COHABITATING	Secondary School Completed	No, None	54	2	Yes	Yes	No	No	No	0	1	0	0	1	0	0	1	1	0	0	0	1	1	1	1	1	1	1	1	1	0	0	1	0	0	0	0	0	1	1		0		More than Primary School	Primary School or less
2593	7	49	FEMALE	NEVER MARRIED NOT COHABITATING	Secondary School Completed	No, None	62	4	No	No	No	No	No	1	1	0	0	1	0	0	1	0	0	0	0	1	1	1	1	1	1	1	1	1	0	1	1	0	1	1	0	0	1	1		0		More than Primary School	More than Primary School
2480	9	46	MALE	COHABITATING	Primary School Completed	No, None	46	2	No	No	No	No	No	1	1	0	0	1	1	0	1	1	0	0	0	1	1	1	1	1	0	0	1	1	0	1	1	0	0	0	0	1	1	1	1	0		Primary School or less	Primary School or less
2494	7	49	FEMALE	SEPARATED/DIVORCED	Primary School Completed	No, None	31	6	Yes	No	No	No	No	1	1	0	0	1	0	0	1	1	0	0	0	1	1	1	1	1	1	1	1	1	1	0	1	1	0	0	0	0	1	1	1	0		Primary School or less	Primary School or less
2863	0	47	FEMALE	WIDOWED	Primary School Completed	No, None	46	5	No	No	No	No	No	1	0	0	0	1	0	0	1	1	0	0	0	1	0	0	1	1	0	0	1	1	0	1	1	1	0	0	0	0	1	1	1	0		Primary School or less	Primary School or less
2899	5	74	FEMALE	WIDOWED	Primary School Completed	No, None	43	6	No	No	No	No	No	1	1	0	0	1	0	0	1	1	0	0	0	1	1	1	1	1	1	0	1	1	0	1	1	0	0	0	0	0	1	1	1	0		Primary School or less	Primary School or less
2595	2	52	MALE	COHABITATING	Secondary School Completed	No, None	42	4	Yes	Yes	No	No	Yes	1	1	0	0	1	0	0	1	0	0	0	0	1	0	1	1	1	1	1	1	1	1	1	1	1	0	0	0	0	1	1	1	0		More than Primary School	Primary School or less
2792	0	58	FEMALE	WIDOWED	Primary School Completed	No, None	58	2	Yes	No	No	No	Yes	1	1	0	0	1	0	0	1	1	0	0	0	1	1	1	1	1	1	1	1	1	0	0	0	0	0	0	0	0	1	1	1	0		Primary School or less	More than Primary School
2647	6	63	MALE	CURRENTLY MARRIED	Primary School Completed	No, None	41	4	No	No	No	No	No	1	1	0	0	1	0	0	1	1	0	0	0	1	1	1	1	1	1	1	1	1	0	1	1	0	0	0	0	0	1	1	1	1		Primary School or less	Primary School or less
2811	7	39	MALE	CURRENTLY MARRIED	Secondary School Completed	No, None	58	4	Yes	Yes	No	No	Yes	1	1	0	0	1	1	0	1	1	0	0	0	1	1	1	1	1	1	1	1	1	0	0	1	1	0	0	0	0	1	1	1	1		More than Primary School	Primary School or less
2528	7	59	FEMALE	WIDOWED	Primary School Completed	No, None	35	3	Yes	No	No	No	No	1	1	1	0	1	0	0	1	1	0	0	0	1	1	1	1	1	1	1	1	1	1	1	1	0	0	0	0	0	1	1	1	0		Primary School or less	Primary School or less
2522	1	60	MALE	CURRENTLY MARRIED	Primary School Completed	No, None	53	2	No	No	No	No	No	1	1	0	0	1	1	1	1	1	0	1	0	1	1	1	1	1	1	1	1	1	1	0	1	0	0	1	0	0	1	1	1	1		Primary School or less	Primary School or less
2687	0	76	FEMALE	NEVER MARRIED NOT COHABITATING	Primary School Completed	No, None	48	8	No	No	No	No	No	1	1	0	0	1	1	0	1	1	0	0	0	1	1	1	1	1	1	1	1	1	0	0	1	0	0	0	0	0	1	1	1	0		Primary School or less	Primary School or less
2897	6	34	MALE	COHABITATING	Primary School Completed	No, None	24	3	Yes	No	No	No	No	1	1	0	0	1	0	0	1	0	0	0	0	1	1	1	1	1	1	0	1	1	0	1	1	0	0	0	0	0	1	1	1	0		Primary School or less	Primary School or less
2555	7	73	MALE	CURRENTLY MARRIED	No Formal Education	No, None	62	4	Yes	No	No	No	No	1	1	0	0	1	1	0	1	0	0	0	0	1	0	1	1	1	1	1	0	1	1	1	0	0	0	0	0	1	1	1	1	1		Primary School or less	Primary School or less
2654	8	67	FEMALE	WIDOWED	Less than Primary School	No, None	62	4	No	No	No	No	No	1	1	0	0	1	0	0	1	1	0	1	0	1	1	1	1	1	1	1	1	1	1	0	1	0	0	0	0	0	1	1		0		Primary School or less	Primary School or less
2950	3	38	FEMALE	CURRENTLY MARRIED	Primary School Completed	No, None	57	4	No	No	No	No	No	1	1	0	0	1	0	0	1	1	0	0	0	1	1	1	1	1	1	1	1	1	0	1	1	0	0	0	0	0	1	1	1	1		Primary School or less	Primary School or less
2791	0	50	MALE	CURRENTLY MARRIED	No Formal Education	No, None	50	4	No	No	No	No	No	1	1	0	0	1	0	1	1	0	0	0	0	1	0	1	1	1	1	0	1	1	1	0	0	1	0	0	0	1	1	1	0	1		Primary School or less	Primary School or less
2947	6	46	MALE	CURRENTLY MARRIED	Secondary School Completed	No, None	75	4	No	No	No	No	No	1	1	1	0	1	0	0	1	1	0	0	0	1	1	1	1	1	1	1	1	1	1	0	1	0	0	0	0	0	1	1	1	1		More than Primary School	Primary School or less
2628	3	51	MALE	CURRENTLY MARRIED	Primary School Completed	No, None	37	2	No	No	No	No	No	0	1	0	0	1	0	0	1	0	0	0	0	1	0	1	1	1	1	0	1	1	0	1	1	0	0	0	0	0	1	1	0	1		Primary School or less	Primary School or less
2625	4	43	FEMALE	NEVER MARRIED NOT COHABITATING	Primary School Completed	No, None	44	4	No	No	No	No	No	1	1	0	0	1	0	0	1	0	0	0	0	1	0	1	1	1	1	0	1	1	0	0	1	0	0	0	0	0	1	1	1	0		Primary School or less	Primary School or less
2993	4	30	MALE	COHABITATING	Secondary School Completed	No, None	66	3	Yes	Yes	No	No	No	1	0	0	0	0	0	0	1	0	0	0	0	0	0	0	0	1	0	0	0	0	0	0	0	1	0	0	0	0	1	1	1	0		More than Primary School	Primary School or less
2584	2	61	MALE	WIDOWED	Secondary School Completed	No, None	68	3	Yes	No	No	No	Yes	1	1	0	0	1	0	0	1	1	0	0	0	1	1	1	1	1	1	1	1	1	1	0	1	0	1	0	0	0	1	1	1	0		More than Primary School	Primary School or less
2824	5	41	MALE	CURRENTLY MARRIED	Secondary School Completed	No, None	61	5	Yes	No	No	No	Yes	1	1	0	0	1	0	0	1	1	0	0	0	1	0	1	1	1	0	1	1	1	1	1	1	1	0	0	0	0	1	1	1	1		More than Primary School	Primary School or less
2920	4	25	FEMALE	NEVER MARRIED NOT COHABITATING	Primary School Completed	No, None	62	4	No	No	No	No	No	0	1	0	0	1	0	0	1	0	0	0	0	1	1	1	1	1	0	0	1	1	0	1	1	0	0	0	0	0	1	1	0	0		Primary School or less	Primary School or less
2929	6	45	MALE	CURRENTLY MARRIED	Primary School Completed	No, None	68	2	Yes	No	No	No	No	1	1	0	0	1	0	0	1	1	0	0	0	1	1	1	1	1	1	1	1	1	1	0	1	0	0	0	0	0	1	1	1	1		Primary School or less	Primary School or less
2636	2	57	FEMALE	NEVER MARRIED NOT COHABITATING	Less than Primary School	No, None	51	2	No	No	No	No	No	1	1	0	0	1	0	0	1	0	0	0	0	1	1	1	1	1	1	1	1	1	1	0	1	0	0	0	0	0	1	1	1	0		Primary School or less	Primary School or less
2691	8	65	MALE	WIDOWED	Primary School Completed	No, None	65	4	Yes	No	No	No	No	1	1	0	0	1	1	0	1	0	0	0	0	1	1	1	1	1	1	1	1	1	0	0	1	0	0	0	0	1	1	1	1	0		Primary School or less	Primary School or less
2869	5	41	MALE	NEVER MARRIED NOT COHABITATING	Secondary School Completed	No, None	48	1	Yes	No	No	No	No	1	1	0	0	1	0	0	1	1	0	0	0	1	1	1	1	1	1	1	1	1	0	1	1	0	0	0	0	0	1	1	0	0		More than Primary School	Primary School or less
2670	4	66	MALE	SEPARATED/DIVORCED	No Formal Education	No, None	19	2	No	Yes	No	No	No	1	1	0	0	0	0	0	1	0	0	0	0	1	0	0	0	1	0	0	1	0	0	1	0	1	0	0	0	0	1	1	1	0		Primary School or less	Primary School or less
2835	7	56	MALE	CURRENTLY MARRIED	Secondary School Completed	No, None	51	4	Yes	No	No	No	No	1	1	0	0	1	1	0	1	1	0	0	0	1	0	1	1	1	0	0	1	1	1	0	1	0	0	0	0	0	1	1	1	1		More than Primary School	Primary School or less
2695	8	46	FEMALE	SEPARATED/DIVORCED	Secondary School Completed	No, None	22	5	No	No	No	No	No	1	1	0	0	1	0	0	1	0	0	0	0	1	0	1	0	1	0	0	0	0	0	1	1	0	0	0	0	0	1	1	1	0		More than Primary School	More than Primary School
3079	7	44	FEMALE	WIDOWED	Secondary School Completed	No, None	24	7	Yes	No	No	No	No	1	1	0	0	1	0	0	1	1	0	0	0	1	1	1	1	1	1	1	1	1	1	1	1	0	0	0	0	1	1	1	1	0		More than Primary School	Primary School or less
2642	0	70	MALE	CURRENTLY MARRIED	Less than Primary School	No, None	64	7	No	No	No	No	No	1	1	0	0	1	0	0	1	0	0	0	0	1	0	1	1	1	1	1	1	1	1	1	1	0	0	0	0	0	1	1	1	1		Primary School or less	Primary School or less
2690	4	75	FEMALE	SEPARATED/DIVORCED	Primary School Completed	No, None	39	6	Yes	No	No	No	No	1	1	0	0	1	0	0	1	1	0	0	0	1	1	1	1	1	1	1	1	1	1	0	1	0	1	0	0	0	1	1	1	0		Primary School or less	More than Primary School
2462	3	52	MALE	CURRENTLY MARRIED	High School Completed	No, None	48	5	Yes	No	No	No	No	1	1	0	0	1	0	0	1	1	0	0	0	1	1	1	1	1	1	1	1	1	1	0	1	0	0	0	0	0	1	1	1	1		More than Primary School	More than Primary School
2818	6	50	MALE	NEVER MARRIED NOT COHABITATING	Primary School Completed	No, None	60	4	Yes	Yes	No	No	No	1	1	0	0	1	0	0	1	1	0	0	0	1	1	0	1	1	1	0	1	1	0	1	1	0	0	1	0	0	1	1	1	0		Primary School or less	More than Primary School
2556	1	74	MALE	CURRENTLY MARRIED	Primary School Completed	No, None	74	4	No	No	No	No	No	1	1	0	0	1	0	0	1	0	0	0	0	1	0	0	1	1	1	1	1	1	0	1	0	0	0	0	0	0	1	1		1		Primary School or less	Primary School or less
2630	8	54	MALE	NEVER MARRIED NOT COHABITATING	Primary School Completed	No, None	48	2	No	No	No	No	No	1	1	0	0	1	0	1	1	0	0	0	0	1	1	1	1	1	1	1	1	1	0	0	1	0	0	0	0	0	1	1	0	0		Primary School or less	Primary School or less
2609	3	56	MALE	CURRENTLY MARRIED	Less than Primary School	No, None	51	4	Yes	No	No	No	No	1	1	0	0	1	0	1	1	1	0	0	0	1	1	1	1	1	1	1	1	1	1	0	1	0	1	0	0	0	1	1	1	1		Primary School or less	Primary School or less
2550	8	52	FEMALE	WIDOWED	Primary School Completed	No, None	52	6	Yes	No	No	No	No	1	1	0	0	1	0	0	1	0	0	0	0	1	1	1	0	1	1	0	1	0	1	1	1	1	0	0	0	0	1	1	1	0		Primary School or less	Primary School or less
2608	3	70	MALE	CURRENTLY MARRIED	Primary School Completed	No, None	55	6	Yes	No	No	No	No	1	1	0	0	1	0	1	1	0	0	1	0	1	1	1	1	1	1	1	1	1	1	0	1	0	0	1	0	0	1	1	1	1		Primary School or less	Primary School or less
2832	6	63	MALE	CURRENTLY MARRIED	Less than Primary School	No, None	52	6	No	No	No	No	No	1	1	0	0	1	1	0	1	1	0	0	0	1	1	1	1	1	1	1	1	1	1	1	0	0	0	0	0	1	1	1	1	1		Primary School or less	Primary School or less
2747	6	54	FEMALE	NEVER MARRIED NOT COHABITATING	Less than Primary School	No, None	32	6	No	No	No	No	No	1	1	0	0	1	0	0	1	1	0	0	0	1	1	1	1	0	0	0	1	1	0	1	1	1	0	0	0	0	1	1	1	0		Primary School or less	Primary School or less
2743	4	38	MALE	COHABITATING	Primary School Completed	No, None	51	2	No	No	No	No	No	1	0	0	0	0	0	0	1	0	0	0	0	1	0	0	1	0	0	0	1	0	0	1	0	1	0	1	0	0	1	1	0	0		Primary School or less	Primary School or less
2526	2	33	MALE	COHABITATING	Secondary School Completed	No, None	24	6	Yes	No	No	No	No	1	1	0	0	1	0	0	1	1	0	0	0	1	1	1	1	1	1	1	1	0	1	1	1	1	1	1	1	0	1	1	1	0		More than Primary School	Primary School or less
2839	6	56	FEMALE	WIDOWED	Less than Primary School	No, None	56	2	No	No	No	No	No	1	1	0	0	1	0	0	1	0	0	0	0	1	1	1	1	1	1	1	1	1	0	0	1	0	0	0	0	0	1	1	0	0		Primary School or less	Primary School or less
2658	6	52	FEMALE	NEVER MARRIED NOT COHABITATING	Less than Primary School	No, None	40	5	No	No	No	No	No	0	1	0	0	1	0	0	1	1	0	0	0	1	0	1	1	1	1	1	1	1	1	1	1	0	0	0	0	0	1	1	1	0		Primary School or less	Primary School or less
2477	0	36	FEMALE	NEVER MARRIED NOT COHABITATING	Secondary School Completed	No, None	36	2	No	No	No	No	No	1	1	0	0	1	0	0	1	1	0	0	0	1	1	1	1	1	1	1	1	1	0	1	1	0	0	0	0	0	1	1	1	0		More than Primary School	Primary School or less
2509	5	65	FEMALE	WIDOWED	Primary School Completed	No, None	65	3	Yes	No	No	No	No	1	1	0	0	1	0	0	1	1	0	0	0	1	1	1	1	1	1	1	1	1	0	1	1	0	0	0	0	0	1	1	1	0		Primary School or less	Primary School or less
2885	7	44	FEMALE	NEVER MARRIED NOT COHABITATING	Less than Primary School	No, None	28	3	Yes	No	No	No	No	1	1	0	0	0	0	0	0	0	0	0	0	1	1	1	1	1	1	1	0	1	0	0	1	0	0	0	0	0	1	1	1	0		Primary School or less	Primary School or less
2814	8	38	MALE	COHABITATING	Primary School Completed	No, None	43	2	Yes	No	No	No	Yes	1	1	0	0	1	0	0	1	0	0	0	0	1	1	1	0	1	0	0	1	1	1	1	1	1	0	0	0	0	1	1	1	0		Primary School or less	Primary School or less
2795	0	57	FEMALE	COHABITATING	Primary School Completed	No, None	57	5	Yes	No	No	No	Yes	1	1	0	0	1	0	0	1	0	0	0	0	1	1	1	1	1	0	0	0	0	0	0	1	1	1	1	0	0	1	1	1	0		Primary School or less	Primary School or less
2604	4	42	FEMALE	NEVER MARRIED NOT COHABITATING	High School Completed	No, None	65	1	Yes	No	No	No	No	1	1	0	0	1	0	0	1	1	1	0	0	1	1	1	1	1	1	1	1	1	0	0	1	0	0	0	0	0	1	1	1	0		More than Primary School	Primary School or less
2472	6	49	FEMALE	WIDOWED	Less than Primary School	No, None	49	6	Yes	No	No	No	No	1	1	0	0	1	0	0	1	0	0	0	0	0	1	1	1	0	1	1	1	1	1	0	1	0	0	0	0	0	1	1	1	0		Primary School or less	Primary School or less
2745	5	37	MALE	CURRENTLY MARRIED	Primary School Completed	No, None	70	7	Yes	No	No	No	No	1	1	0	0	1	1	0	1	1	0	0	0	1	1	1	1	1	1	1	1	1	1	0	1	0	0	0	0	0	1	1	1	1		Primary School or less	Primary School or less
2506	0	33	MALE	COHABITATING	Secondary School Completed	No, None	30	3	Yes	No	No	No	No	1	1	0	0	1	0	0	1	1	0	0	0	1	1	1	1	1	0	0	1	1	0	1	1	0	0	0	0	0	1	1	1	0		More than Primary School	More than Primary School
2904	5	30	MALE	COHABITATING	Less than Primary School	No, None	52	2	No	No	No	No	No	1	0	0	0	1	1	0	1	0	0	0	0	1	0	0	0	1	1	0	1	1	0	1	0	1	0	0	0	0	1	1		0		Primary School or less	Primary School or less
2671	8	54	FEMALE	NEVER MARRIED NOT COHABITATING	Primary School Completed	No, None	61	2	No	No	No	No	No	1	1	0	0	1	0	0	1	1	0	0	0	1	1	0	1	1	1	0	1	1	0	0	1	0	0	0	0	0	1	1	1	0		Primary School or less	Primary School or less
2503	0	59	MALE	CURRENTLY MARRIED	Primary School Completed	No, None	59	2	No	No	No	No	No	1	0	0	1	0	1	0	1	0	0	0	0	1	1	1	1	1	1	1	1	0	0	0	0	1	0	0	0	1	1	1	1	1		Primary School or less	Primary School or less
2605	7	64	FEMALE	WIDOWED	Primary School Completed	No, None	42	3	Yes	No	No	No	No	1	1	0	0	1	0	0	1	0	0	0	0	1	1	0	1	1	1	1	1	1	1	0	1	0	0	0	0	0	1	1	1	0		Primary School or less	Primary School or less
2710	0	47	MALE	NEVER MARRIED NOT COHABITATING	Primary School Completed	No, None	77	4	No	No	No	No	No	1	1	0	0	1	0	1	1	1	0	0	0	1	1	1	1	1	1	1	1	1	1	0	1	0	1	0	0	0	1	1	1	0		Primary School or less	Primary School or less
2539	0	32	MALE	COHABITATING	High School Completed	No, None	49	2	Yes	No	No	No	No	1	1	0	0	1	0	1	1	1	0	0	0	1	1	0	1	1	1	1	1	1	0	1	1	0	0	0	0	0	1	1	1	0		More than Primary School	Primary School or less
2650	4	44	FEMALE	NEVER MARRIED NOT COHABITATING	Primary School Completed	No, None	38	3	No	No	No	No	No	1	1	0	0	1	0	0	1	0	0	0	0	1	0	1	1	1	1	0	1	1	0	0	1	0	0	0	0	0	1	1	1	0		Primary School or less	Primary School or less
3002	8	41	FEMALE	NEVER MARRIED NOT COHABITATING	Secondary School Completed	No, None	21	2	Yes	Yes	No	No	No	1	1	0	0	1	0	0	1	1	0	0	0	1	1	1	1	1	1	1	1	1	0	0	1	0	0	0	0	0	1	1	1	0		More than Primary School	Primary School or less
2827	6	51	FEMALE	NEVER MARRIED NOT COHABITATING	No Formal Education	No, None	51	3	No	No	No	No	No	1	1	0	0	1	1	0	1	0	0	0	0	1	1	1	1	1	1	1	1	1	0	1	1	1	0	0	0	0	1	1		0		Primary School or less	More than Primary School
2867	6	79	FEMALE	NEVER MARRIED NOT COHABITATING	No Formal Education	No, None	31	5	Yes	No	No	No	Yes	0	1	0	0	1	0	0	1	0	0	0	0	1	1	1	1	1	0	0	1	1	1	1	1	0	0	0	0	0	1	1	1	0		Primary School or less	More than Primary School
2518	1	38	FEMALE	CURRENTLY MARRIED	Primary School Completed	No, None	39	3	Yes	No	No	No	Yes	1	1	0	0	1	0	0	0	1	0	0	0	1	1	0	1	1	0	1	1	1	1	1	1	0	0	0	0	0	1	1	1	1		Primary School or less	Primary School or less
2611	5	39	MALE	CURRENTLY MARRIED	Primary School Completed	No, None	47	3	No	No	No	No	No	0	1	0	0	1	0	0	1	0	0	0	0	1	0	0	0	0	1	1	1	1	0	0	1	1	0	1	0	0	1	1	1	1		Primary School or less	Primary School or less
2629	8	65	FEMALE	NEVER MARRIED NOT COHABITATING	Primary School Completed	No, None	54	5	Yes	No	No	No	Yes	1	1	0	0	1	0	0	1	1	0	0	0	1	1	1	1	1	1	1	1	1	0	1	1	1	0	0	0	0	1	1	1	0		Primary School or less	Primary School or less
2871	4	65	MALE	CURRENTLY MARRIED	Less than Primary School	No, None	40	10	Yes	No	No	No	Yes	1	1	0	0	1	1	0	1	0	0	0	0	1	0	1	1	1	0	1	1	1	1	0	1	0	0	0	0	1	1	1	1	1		Primary School or less	Primary School or less
2905	3	54	MALE	CURRENTLY MARRIED	Primary School Completed	No, None	42	4	No	No	No	No	No	1	1	0	0	1	1	0	1	1	0	0	0	1	1	1	1	1	1	1	1	1	1	0	1	0	0	0	0	0	1	1	1	1		Primary School or less	Primary School or less
2499	6	49	MALE	CURRENTLY MARRIED	Secondary School Completed	No, None	42	5	Yes	No	No	No	No	1	1	0	0	1	0	0	1	1	0	0	0	1	1	1	1	1	1	1	1	1	1	0	1	0	0	0	0	0	1	1	1	1		More than Primary School	Primary School or less
2464	0	43	FEMALE	NEVER MARRIED NOT COHABITATING	High School Completed	No, None	43	5	Yes	Yes	No	No	Yes	1	1	0	0	1	0	0	1	0	0	0	0	1	1	1	1	1	1	1	0	0	0	0	0	0	0	0	0	0	1	1	1	0		More than Primary School	More than Primary School
2626	5	44	FEMALE	WIDOWED	Primary School Completed	No, None	37	5	No	Yes	No	No	No	1	1	0	0	1	0	0	1	1	0	0	0	1	0	1	1	1	1	1	1	1	1	0	1	1	0	0	0	0	1	1	1	0		Primary School or less	More than Primary School
2855	4	44	FEMALE	NEVER MARRIED NOT COHABITATING	Primary School Completed	No, None	34	4	Yes	Yes	No	No	Yes	1	1	0	0	1	0	0	1	0	0	0	0	1	1	1	1	1	0	0	1	1	0	1	1	0	0	0	0	0	1	1	1	0		Primary School or less	Primary School or less
2648	5	60	MALE	WIDOWED	No Formal Education	No, None	29	4	Yes	No	No	No	No	1	1	0	0	1	1	0	1	1	0	0	0	1	1	1	0	1	0	1	1	1	0	1	1	0	0	0	0	0	1	1	0	0		Primary School or less	Primary School or less
2603	7	60	MALE	CURRENTLY MARRIED	Primary School Completed	No, None	42	5	Yes	Yes	No	No	No	1	1	0	0	1	0	0	1	0	0	0	0	1	0	1	1	1	1	1	1	1	1	1	1	0	0	0	0	0	1	1	1	1		Primary School or less	More than Primary School
2834	7	46	MALE	COHABITATING	Primary School Completed	No, None	54	2	Yes	No	No	No	No	1	1	0	0	0	0	0	1	1	0	0	0	1	0	1	0	1	1	0	1	1	0	1	1	0	0	0	0	0	1	1		0		Primary School or less	More than Primary School
2916	0	53	FEMALE	NEVER MARRIED NOT COHABITATING	Primary School Completed	No, None	37	4	Yes	No	No	No	No	1	1	0	0	1	0	0	1	1	0	0	0	1	1	1	1	1	1	1	1	1	0	1	1	1	0	0	0	0	1	1	1	0		Primary School or less	More than Primary School
2564	5	63	FEMALE	WIDOWED	Primary School Completed	No, None	63	3	Yes	No	No	No	No	1	1	0	0	1	0	0	0	0	0	0	0	1	0	1	1	1	1	1	0	0	1	1	0	1	0	0	0	0	1	1	1	0		Primary School or less	Primary School or less
2845	5	58	MALE	COHABITATING	Less than Primary School	No, None	54	3	No	No	No	No	No	1	1	0	0	1	0	0	1	1	0	0	0	1	0	1	1	1	0	0	1	1	0	0	1	0	0	0	0	0	1	1	1	0		Primary School or less	Primary School or less
2661	8	51	FEMALE	WIDOWED	Less than Primary School	No, None	29	3	No	No	No	No	No	0	0	0	0	0	0	0	1	1	0	0	0	1	0	0	1	0	0	0	0	0	0	0	0	1	0	0	0	0	1	1		0		Primary School or less	More than Primary School
2602	7	59	FEMALE	CURRENTLY MARRIED	Less than Primary School	No, None	22	3	No	No	No	No	No	1	1	0	0	1	0	0	1	0	0	0	0	1	0	1	1	1	1	1	1	0	0	1	1	1	0	0	0	0	1	1		1		Primary School or less	Primary School or less
2995	6	50	MALE	NEVER MARRIED NOT COHABITATING	Less than Primary School	No, None	60	2	No	No	No	No	No	1	1	0	0	1	0	0	1	0	0	0	0	1	0	1	1	1	0	0	1	1	0	1	1	1	0	0	0	0	1	1		0		Primary School or less	Primary School or less
2940	5	57	FEMALE	WIDOWED	Less than Primary School	No, None	27	3	No	No	No	No	No	1	1	0	0	1	0	0	1	1	0	0	0	0	0	1	1	1	0	0	1	1	0	1	1	0	0	0	0	0	1	1		0		Primary School or less	Primary School or less
2537	8	57	FEMALE	WIDOWED	Primary School Completed	No, None	29	7	No	No	No	No	No	1	1	0	0	0	0	0	1	0	0	0	0	0	1	1	1	1	1	0	1	0	0	1	0	0	0	0	0	0	1	1	1	0		Primary School or less	Primary School or less
2785	4	55	MALE	CURRENTLY MARRIED	Primary School Completed	No, None	53	2	No	No	No	No	No	1	1	0	0	1	0	0	1	1	0	0	0	1	1	1	1	1	1	0	0	1	1	0	1	1	0	0	0	0	1	1	1	1		Primary School or less	More than Primary School
2919	5	67	FEMALE	NEVER MARRIED NOT COHABITATING	No Formal Education	No, None	25	3	Yes	No	No	No	No	1	1	0	0	1	0	0	1	1	0	0	0	1	1	1	1	1	0	0	1	1	0	0	1	0	0	0	0	0	1	1	1	0		Primary School or less	Primary School or less
2830	5	67	MALE	CURRENTLY MARRIED	Primary School Completed	No, None	36	6	No	No	No	No	No	1	1	0	0	1	0	0	1	1	0	0	0	1	0	1	1	1	1	1	1	1	1	0	1	0	0	0	0	0	1	1	1	1		Primary School or less	Primary School or less
2901	4	62	FEMALE	NEVER MARRIED NOT COHABITATING	Less than Primary School	No, None	56	2	No	No	No	No	No	1	1	0	0	1	0	0	1	0	0	0	0	1	0	0	1	1	1	0	1	1	0	1	1	0	0	0	0	0	1	1	1	0		Primary School or less	Primary School or less
2786	4	59	MALE	CURRENTLY MARRIED	No Formal Education	No, None	66	2	No	No	No	No	No	1	1	0	0	1	0	0	1	0	0	0	0	1	1	1	0	0	1	1	1	1	0	1	0	1	0	0	0	0	1	1	1	1		Primary School or less	More than Primary School
2655	8	66	MALE	CURRENTLY MARRIED	Less than Primary School	No, None	30	3	No	No	No	No	No	1	1	0	0	1	0	0	1	1	0	0	0	1	1	1	1	1	1	0	1	1	1	0	1	0	0	0	0	0	1	1	1	1		Primary School or less	Primary School or less
2794	7	71	MALE	SEPARATED/DIVORCED	No Formal Education	No, None	71	2	Yes	No	No	No	No	1	1	0	0	1	1	0	1	0	0	0	0	1	1	1	1	1	1	1	1	1	1	0	0	0	0	0	0	0	1	1	1	0		Primary School or less	Primary School or less
2505	3	54	MALE	CURRENTLY MARRIED	Less than Primary School	No, None	50	5	No	Yes	No	No	No	1	1	0	1	1	1	0	0	1	0	0	0	1	1	1	0	1	1	0	1	1	0	1	1	1	0	0	0	1	1	1	1	1		Primary School or less	Primary School or less
2561	4	64	MALE	CURRENTLY MARRIED	No Formal Education	No, None	59	5	No	No	No	No	No	1	1	0	0	1	0	0	1	0	0	1	0	1	1	1	1	1	1	1	1	1	1	0	0	1	0	0	0	0	1	1	1	1		Primary School or less	Primary School or less
2934	4	59	MALE	COHABITATING	No Formal Education	No, None	63	4	No	No	No	No	No	1	1	0	0	1	1	0	1	0	0	0	0	1	0	0	1	1	0	0	0	1	0	1	1	0	0	0	0	0	1	1	1	0		Primary School or less	Primary School or less
2620	5	60	FEMALE	WIDOWED	Less than Primary School	No, None	82	4	No	No	No	No	No	1	1	0	0	1	0	0	1	1	0	0	0	1	0	1	1	1	1	1	1	1	0	0	1	0	0	0	0	0	1	1	1	0		Primary School or less	Primary School or less
2610	5	51	FEMALE	WIDOWED	Primary School Completed	No, None	27	3	No	No	No	No	No	1	1	0	0	1	0	0	1	1	0	0	0	1	1	1	1	1	1	1	1	1	1	1	1	1	0	0	0	0	1	1	1	0		Primary School or less	Primary School or less
2896	1	43	FEMALE	NEVER MARRIED NOT COHABITATING	Secondary School Completed	No, None	43	5	Yes	No	No	No	No	1	1	0	0	1	0	0	1	0	0	0	0	1	1	0	1	1	1	0	1	1	0	1	1	0	0	0	0	0	1	1	1	0		More than Primary School	More than Primary School
2826	3	64	MALE	SEPARATED/DIVORCED	Secondary School Completed	No, None	52	1	No	No	No	No	No	1	1	0	0	1	0	0	1	1	0	0	0	1	1	0	1	1	1	0	1	1	0	1	1	0	0	0	0	0	1	1	1	0		More than Primary School	Primary School or less
2640	5	74	FEMALE	WIDOWED	Less than Primary School	No, None	50	7	Yes	No	No	No	No	1	1	0	0	1	0	0	1	1	0	0	0	1	1	1	1	1	1	1	1	1	1	1	1	0	0	1	1	0	1	1	1	0		Primary School or less	Primary School or less
2837	7	51	MALE	COHABITATING	Primary School Completed	No, None	46	5	No	No	No	No	No	1	1	0	0	1	0	0	1	1	0	0	0	1	0	1	1	1	1	0	1	1	0	1	1	0	0	0	0	0	1	1	1	0		Primary School or less	Primary School or less
2483	4	59	MALE	CURRENTLY MARRIED	Less than Primary School	No, None	59	1	No	No	No	No	No	1	1	0	0	1	0	1	1	1	0	0	0	1	1	1	1	1	0	0	1	1	0	0	1	0	0	0	0	1	1	1	1	1		Primary School or less	Primary School or less
2870	3	48	FEMALE	NEVER MARRIED NOT COHABITATING	No Formal Education	No, None	57	1	No	No	No	No	No	1	1	0	0	0	0	0	0	0	0	0	0	1	0	1	0	1	0	0	0	0	0	1	0	1	0	0	0	0	1	1		0		Primary School or less	Primary School or less
2570	2	65	FEMALE	CURRENTLY MARRIED	Primary School Completed	No, None	33	3	No	No	No	No	No	1	1	0	0	1	0	0	1	1	0	0	0	1	1	1	1	1	1	1	1	1	1	0	0	0	0	0	0	0	1	1		1		Primary School or less	Primary School or less
2833	4	57	MALE	CURRENTLY MARRIED	Less than Primary School	No, None	40	4	No	No	No	No	No	1	1	0	0	1	1	1	1	1	0	0	0	1	1	1	1	1	1	1	1	1	1	0	1	0	0	0	0	1	1	1	1	1		Primary School or less	Primary School or less
2683	1	74	FEMALE	WIDOWED	No Formal Education	No, None	61	4	No	No	No	No	No	1	1	0	0	1	0	0	1	1	0	0	0	1	1	1	1	1	1	0	1	1	1	0	1	0	0	0	0	0	1	1	1	0		Primary School or less	Primary School or less
2552	6	54	FEMALE	NEVER MARRIED NOT COHABITATING	Secondary School Completed	No, None	54	5	Yes	Yes	No	No	No	1	1	0	0	1	0	0	1	1	0	0	0	1	0	1	1	1	1	1	1	1	1	0	1	0	0	0	0	0	1	1	1	0		More than Primary School	Primary School or less
2819	6	60	FEMALE	NEVER MARRIED NOT COHABITATING	Secondary School Completed	No, None	53	4	No	Yes	No	No	No	1	1	0	0	1	0	0	1	1	0	0	0	1	1	1	1	1	1	1	1	1	1	0	0	0	0	0	0	0	1	1		0		More than Primary School	More than Primary School
2953	7	59	MALE	CURRENTLY MARRIED	No Formal Education	No, None	35	4	Yes	No	No	No	No	1	1	0	0	1	0	0	1	1	0	0	0	1	1	1	1	1	1	1	1	1	0	1	1	0	0	0	0	0	1	1	1	1		Primary School or less	Primary School or less
2558	6	30	FEMALE	NEVER MARRIED NOT COHABITATING	Primary School Completed	No, None	30	4	No	No	No	No	No	0	1	0	0	1	0	0	1	0	0	0	0	1	0	0	0	1	1	1	0	0	0	0	1	0	0	0	0	0	1	1	1	0		Primary School or less	Primary School or less
2585	4	68	FEMALE	WIDOWED	No Formal Education	No, None	62	5	No	No	No	No	No	1	1	0	0	1	0	0	1	1	0	0	0	1	1	1	1	1	1	1	1	1	1	1	0	0	0	0	0	0	1	1	1	0		Primary School or less	Primary School or less
2481	2	70	MALE	CURRENTLY MARRIED	Less than Primary School	No, None	64	8	No	No	No	No	No	1	1	0	0	1	0	0	1	0	0	1	0	1	1	1	1	1	1	1	1	1	1	1	1	0	0	1	0	0	1	1	1	1		Primary School or less	Primary School or less
2858	1	58	FEMALE	NEVER MARRIED NOT COHABITATING	Primary School Completed	Mandatory National or social health insurance (SHI)	27	2	No	Yes	No	No	No	1	1	0	0	1	0	0	1	0	0	0	0	1	0	0	1	1	1	1	1	1	0	1	1	0	0	0	0	0	1	1	1	0		Primary School or less	Primary School or less
2948	3	75	MALE	CURRENTLY MARRIED	No Formal Education	No, None	34	2	No	No	No	No	No	1	1	0	0	1	0	0	1	0	0	0	0	1	1	1	0	1	0	1	1	1	0	0	1	0	0	0	0	0	1	1	1	1		Primary School or less	More than Primary School
2521	3	49	MALE	COHABITATING	Primary School Completed	No, None	25	5	No	No	No	No	No	1	1	0	0	1	0	0	1	1	0	0	0	1	1	1	1	1	1	1	1	1	1	0	1	0	0	0	0	0	1	1	0	0		Primary School or less	Primary School or less
2641	0	50	FEMALE	NEVER MARRIED NOT COHABITATING	Primary School Completed	No, None	39	1	No	No	No	No	No	1	1	0	0	0	0	0	1	0	0	0	0	1	0	0	1	1	0	0	1	0	0	1	1	0	0	0	0	0	1	1	0	0		Primary School or less	Primary School or less
2672	3	61	MALE	CURRENTLY MARRIED	Less than Primary School	No, None	61	6	No	No	No	No	No	1	1	0	0	1	1	0	1	1	0	0	0	1	1	1	1	1	1	1	1	1	1	0	1	0	0	0	0	0	1	1	1	1		Primary School or less	Primary School or less
2645	2	55	FEMALE	NEVER MARRIED NOT COHABITATING	Less than Primary School	No, None	50	5	No	No	No	No	No	1	1	0	0	1	0	0	1	0	0	0	0	1	1	0	0	1	1	1	0	0	0	1	1	1	0	0	0	0	1	1	1	0		Primary School or less	Primary School or less
2681	8	35	MALE	COHABITATING	No Formal Education	No, None	59	4	No	No	No	No	No	1	1	0	0	1	0	0	0	0	0	0	0	1	1	0	1	0	0	0	0	1	0	1	0	1	0	0	0	0	1	1	0	0		Primary School or less	Primary School or less
2877	6	33	MALE	COHABITATING	Secondary School Completed	No, None	50	5	No	No	No	No	No	1	1	0	0	0	0	0	1	0	0	0	0	1	0	1	1	1	1	1	1	0	0	1	0	0	0	0	0	0	1	1	1	0		More than Primary School	Primary School or less
2589	2	40	MALE	COHABITATING	Secondary School Completed	No, None	52	2	Yes	No	No	No	No	1	1	0	0	1	0	1	1	1	0	0	0	1	1	1	1	1	1	1	1	1	1	0	1	0	0	0	0	0	1	1	1	0		More than Primary School	Primary School or less
2994	6	66	FEMALE	WIDOWED	Primary School Completed	No, None	59	4	Yes	Yes	No	No	No	1	1	0	0	1	0	0	1	1	0	0	0	1	1	0	1	1	1	0	0	0	0	1	1	0	0	0	0	0	1	1	1	0		Primary School or less	Primary School or less
2813	8	59	MALE	COHABITATING	Less than Primary School	No, None	36	5	No	Yes	No	No	No	1	1	0	0	1	0	0	1	0	0	0	0	1	1	0	1	1	1	1	1	1	1	0	0	0	0	0	0	0	1	1	1	0		Primary School or less	More than Primary School
2890	3	52	MALE	CURRENTLY MARRIED	Less than Primary School	No, None	70	6	Yes	Yes	No	No	No	1	1	0	0	1	0	0	1	1	0	0	0	1	1	1	1	1	0	1	1	1	1	0	1	0	0	0	0	0	1	1	1	1		Primary School or less	Primary School or less
2931	0	48	FEMALE	WIDOWED	Primary School Completed	No, None	36	3	No	Yes	No	No	No	1	1	0	0	1	0	0	1	1	0	0	0	1	0	1	0	1	1	1	1	1	0	1	1	0	0	0	0	0	1	1	1	0		Primary School or less	Primary School or less
2868	5	25	MALE	COHABITATING	Secondary School Completed	No, None	41	3	No	No	No	No	No	0	1	0	0	1	0	0	1	0	0	0	0	1	0	0	0	1	1	0	0	1	0	0	0	0	0	0	0	0	1	1	1	0		More than Primary School	Primary School or less
2688	2	48	FEMALE	NEVER MARRIED NOT COHABITATING	No Formal Education	No, None	31	2	No	No	No	No	No	0	1	1	0	0	0	0	1	0	0	0	0	0	0	0	1	0	0	0	0	0	0	1	1	1	0	0	0	0	1	1	1	0		Primary School or less	Primary School or less
2784	2	59	MALE	CURRENTLY MARRIED	Primary School Completed	No, None	32	6	No	Yes	No	No	No	1	1	0	0	1	0	0	1	0	0	0	0	1	1	1	1	1	1	0	0	0	0	1	1	1	0	0	0	0	1	1	1	1		Primary School or less	Primary School or less
2925	4	63	MALE	CURRENTLY MARRIED	No Formal Education	Mandatory National or social health insurance (SHI)	52	7	Yes	No	No	No	No	1	1	0	0	1	1	0	1	1	0	0	0	1	1	1	1	1	1	1	1	1	1	0	1	0	0	0	0	0	1	1	1	1		Primary School or less	Primary School or less
2844	5	52	MALE	CURRENTLY MARRIED	Primary School Completed	No, None	58	4	No	No	No	No	No	1	1	0	0	1	0	0	1	1	0	0	0	1	1	1	1	1	1	1	1	1	1	0	1	0	0	0	0	0	1	1	0	1		Primary School or less	Primary School or less
2932	3	40	FEMALE	WIDOWED	Primary School Completed	No, None	46	3	No	No	No	No	No	1	1	0	0	1	0	0	0	1	0	0	0	1	1	1	1	1	0	1	1	1	0	1	1	0	0	0	0	0	1	1	0	0		Primary School or less	Primary School or less
2489	3	54	MALE	CURRENTLY MARRIED	Primary School Completed	No, None	55	4	Yes	No	No	No	Yes	1	1	0	0	1	0	0	1	1	0	0	0	1	1	1	1	1	0	1	1	1	1	0	1	0	1	1	0	1	1	1	1	1		Primary School or less	Primary School or less
2551	5	49	FEMALE	SEPARATED/DIVORCED	Secondary School Completed	No, None	49	2	No	No	No	No	No	1	1	0	0	1	0	0	1	0	0	0	0	1	0	1	1	1	1	1	1	1	1	1	1	0	0	0	0	0	1	1	1	0		More than Primary School	Primary School or less
2915	0	68	MALE	CURRENTLY MARRIED	Primary School Completed	No, None	52	2	No	No	No	No	No	1	1	0	0	1	0	1	1	1	0	0	0	1	1	1	1	1	1	1	1	1	0	0	1	0	0	0	0	0	1	1	1	1		Primary School or less	Primary School or less
2476	0	61	MALE	CURRENTLY MARRIED	Less than Primary School	No, None	61	2	No	No	No	No	No	0	1	0	0	1	1	0	1	0	0	0	0	1	1	0	0	1	1	0	0	1	0	1	0	0	0	0	0	0	1	1	1	1		Primary School or less	Primary School or less
2686	8	81	MALE	CURRENTLY MARRIED	No Formal Education	No, None	76	5	No	No	No	No	No	1	1	0	0	1	0	0	1	0	0	1	0	1	1	1	1	1	1	1	1	1	1	1	1	0	0	0	0	0	1	1	1	1		Primary School or less	Primary School or less
2567	8	41	MALE	COHABITATING	Primary School Completed	No, None	41	3	No	No	No	No	No	1	1	0	0	1	0	0	1	0	0	0	0	1	0	1	1	1	1	0	1	1	0	0	1	0	0	0	0	0	1	1		0		Primary School or less	More than Primary School
2873	3	78	MALE	CURRENTLY MARRIED	No Formal Education	No, None	65	5	Yes	No	No	No	Yes	1	1	0	0	1	0	0	1	1	0	0	0	1	1	1	1	1	1	1	1	1	0	0	1	0	0	0	0	0	1	1	1	1		Primary School or less	Primary School or less
2750	8	49	FEMALE	CURRENTLY MARRIED	Primary School Completed	No, None	31	1	No	No	No	No	No	1	1	0	0	1	0	0	1	0	0	0	0	1	0	0	1	1	1	0	1	1	0	1	1	0	0	0	0	0	1	1	1	1		Primary School or less	Primary School or less
3001	4	65	MALE	COHABITATING	Less than Primary School	No, None	41	2	No	No	No	No	No	1	1	0	0	1	1	0	1	0	0	0	0	1	1	1	1	1	1	1	1	1	0	1	1	1	0	0	0	0	1	1	1	0		Primary School or less	Primary School or less
2498	7	46	FEMALE	NEVER MARRIED NOT COHABITATING	Primary School Completed	No, None	46	3	No	No	No	No	No	1	1	0	0	1	0	0	1	1	0	0	0	1	1	1	1	1	1	1	1	1	0	0	1	0	0	0	0	0	1	1	1	0		Primary School or less	Primary School or less
2913	3	62	FEMALE	NEVER MARRIED NOT COHABITATING	Less than Primary School	No, None	73	5	No	No	No	No	No	1	1	0	0	1	0	0	1	1	0	0	0	1	1	1	1	1	1	1	1	1	1	0	1	0	0	0	0	0	1	1	1	0		Primary School or less	Primary School or less
2510	1	39	MALE	CURRENTLY MARRIED	High School Completed	No, None	33	2	Yes	No	No	No	No	1	1	0	0	1	0	0	1	1	0	0	0	1	1	1	1	1	0	1	1	1	0	0	1	0	0	0	0	0	1	1	1	1		More than Primary School	More than Primary School
2517	3	52	MALE	COHABITATING	Primary School Completed	No, None	53	4	No	No	No	No	No	1	1	0	0	1	0	0	1	1	0	0	0	1	0	1	1	1	1	1	1	1	0	1	1	0	0	0	0	0	1	1	1	0		Primary School or less	Primary School or less
2515	2	54	FEMALE	SEPARATED/DIVORCED	Primary School Completed	No, None	54	3	No	No	No	No	No	1	1	0	0	1	0	0	1	1	0	0	0	1	1	1	1	1	1	1	1	1	1	0	1	0	0	0	0	0	1	1	1	0		Primary School or less	Primary School or less
2588	4	38	MALE	COHABITATING	Secondary School Completed	No, None	47	2	No	No	No	No	No	1	0	0	0	0	0	0	1	0	0	0	0	1	0	0	1	1	0	0	0	0	0	0	1	0	0	0	0	0	1	1	1	0		More than Primary School	Primary School or less
2467	1	50	MALE	WIDOWED	Less than Primary School	No, None	55	3	No	No	No	No	No	1	1	0	0	1	1	0	1	0	0	0	0	1	0	1	1	1	1	1	1	1	1	0	1	0	0	0	0	0	1	1	1	0		Primary School or less	Primary School or less
2657	6	56	FEMALE	WIDOWED	Less than Primary School	No, None	52	1	No	No	No	No	No	0	1	0	0	1	0	0	1	0	0	0	0	1	1	1	1	1	1	0	1	1	0	1	1	0	0	0	0	0	1	1	1	0		Primary School or less	Primary School or less
2623	9	68	MALE	CURRENTLY MARRIED	Primary School Completed	No, None	41	3	No	No	No	No	No	1	1	0	0	1	0	1	1	1	0	1	0	1	1	1	1	1	1	1	1	1	1	0	1	0	0	0	0	1	1	1	1	1		Primary School or less	Primary School or less
2679	6	66	MALE	CURRENTLY MARRIED	Primary School Completed	No, None	66	5	Yes	No	No	No	No	1	1	0	0	1	1	0	1	1	0	0	0	1	1	1	1	1	1	1	1	1	1	0	1	0	0	0	0	0	1	1	1	1		Primary School or less	Primary School or less
2944	0	31	MALE	COHABITATING	Primary School Completed	No, None	44	4	Yes	No	No	No	Yes	0	1	0	0	1	0	0	1	1	0	0	0	1	1	1	1	1	1	1	1	1	1	0	1	0	0	0	0	0	1	1	1	0		Primary School or less	Primary School or less
2951	6	57	FEMALE	SEPARATED/DIVORCED	Primary School Completed	No, None	39	1	Yes	No	No	No	No	1	1	0	0	1	0	0	1	1	0	0	0	1	1	1	1	1	1	1	1	1	0	1	1	0	0	0	0	0	1	1		0		Primary School or less	Primary School or less
2680	5	58	MALE	COHABITATING	Primary School Completed	No, None	58	5	No	No	No	No	No	1	1	0	0	1	1	0	1	1	0	0	0	1	1	0	1	1	0	0	1	1	0	0	1	0	0	0	0	1	1	1	1	0		Primary School or less	Primary School or less
2579	6	38	MALE	NEVER MARRIED NOT COHABITATING	Secondary School Completed	No, None	34	2	No	Yes	No	No	No	1	1	0	0	1	0	0	1	0	0	0	0	1	0	0	1	1	0	0	0	1	0	1	0	0	0	0	0	0	1	1	0	0		More than Primary School	Primary School or less
2540	5	49	MALE	CURRENTLY MARRIED	Secondary School Completed	Both mandatory and voluntary insurance	43	4	Yes	No	No	No	Yes	1	1	0	0	1	0	1	1	1	0	0	0	1	1	1	1	1	1	1	1	1	0	0	1	1	0	0	0	0	1	1	1	1		More than Primary School	Primary School or less
2851	6	59	FEMALE	CURRENTLY MARRIED	Primary School Completed	No, None	73	5	No	No	No	No	No		1	0	0	1	0	0	1	1	0	0	0	1	1	1	1	1	1	1	1	1	1	0	1	0	0	0	0	0	1	1	1	1		Primary School or less	Primary School or less
2516	9	45	MALE	CURRENTLY MARRIED	Primary School Completed	No, None	41	4	Yes	No	No	No	No	1	1	0	0	1	1	1	1	1	1	0	0	1	1	1	1	1	1	1	0	0	0	0	1	0	0	0	0	0	1	1	1	1		Primary School or less	More than Primary School
2889	3	48	MALE	CURRENTLY MARRIED	Primary School Completed	No, None	28	5	No	No	No	No	No	1	1	0	0	1	0	0	1	1	0	0	0	1	1	1	1	1	1	1	1	1	1	0	1	0	0	0	0	0	1	1	1	1		Primary School or less	Primary School or less
2954	7	35	FEMALE	NEVER MARRIED NOT COHABITATING	Secondary School Completed	No, None	54	3	No	No	No	No	No	1	1	0	0	1	0	0	1	1	0	0	0	1	1	1	1	1	1	1	1	1	1	0	1	0	0	0	0	0	1	1	1	0		More than Primary School	Primary School or less
2952	6	59	FEMALE	WIDOWED	Less than Primary School	No, None	59	4	No	No	No	No	No	1	1	0	0	1	0	0	1	1	0	0	0	1	1	1	1	1	1	0	1	1	0	1	1	0	0	0	0	0	1	1	1	0		Primary School or less	Primary School or less
2627	1	42	MALE	CURRENTLY MARRIED	Secondary School Completed	No, None	43	4	Yes	No	No	No	No	1	1	0	0	1	1	0	1	1	0	0	0	1	1	1	1	1	1	1	1	1	1	1	1	0	0	0	0	0	1	1	1	1		More than Primary School	Primary School or less
2697	4	48	FEMALE	NEVER MARRIED NOT COHABITATING	Primary School Completed	No, None	38	1	No	No	No	No	No	1	1	0	0	1	0	0	1	1	0	0	0	1	1	0	1	1	1	0	1	1	0	0	1	0	0	0	0	0	1	1		0		Primary School or less	Primary School or less
2783	1	46	MALE	COHABITATING	Secondary School Completed	No, None	45	5	No	No	No	No	No	1	1	0	0	1	0	0	0	0	0	0	0	1	1	1	1	1	1	1	0	0	0	0	0	0	0	1	1	0	1	1	1	0		More than Primary School	More than Primary School
2853	3	56	MALE	COHABITATING	Primary School Completed	No, None	70	3	No	No	No	No	No	1	1	0	0	1	0	0	0	1	0	0	0	1	1	1	1	1	0	0	1	1	0	1	1	0	0	0	0	0	1	1	1	0		Primary School or less	Primary School or less
2865	7	54	MALE	CURRENTLY MARRIED	Primary School Completed	No, None	49	3	Yes	No	No	No	Yes	1	1	0	0	1	0	0	1	1	0	0	0	1	1	1	1	1	1	1	1	1	1	1	1	0	1	0	0	0	1	1		1		Primary School or less	Primary School or less
2523	1	53	MALE	CURRENTLY MARRIED	Primary School Completed	No, None	41	1		No	No	No	No	0	1	1	0	0	0	0	1	0	1	0	0	1	0	0	0	1	0	0	0	0	0	1	1	0	0	0	0	1	1	1		1		Primary School or less	More than Primary School
2843	6	61	FEMALE	WIDOWED	Less than Primary School	No, None	51	9	Yes	Yes	No	No	No	1	1	0	0	1	0	0	1	0	0	0	0	1	1	1	1	1	0	1	0	1	0	0	1	0	0	0	0	0	1	1	1	0		Primary School or less	More than Primary School
3115	4	30	MALE	COHABITATING	College or University Completed	No, None	18	3	No	Yes	No	No	No	1	1	0	0	1	0	0	1	0	0	0	0	1	0	0	0	1	0	0	0	1	0	1	0	0	0	0	0	0	1	1		0		More than Primary School	Primary School or less
2502	2	62	FEMALE	WIDOWED	Primary School Completed	No, None	48	3	Yes	No	No	No	No	1	1	0	0	1	0	0	1	1	0	0	0	1	1	1	1	1	1	1	1	1	1	1	1	0	0	0	0	0	1	1	1	0		Primary School or less	Primary School or less
2782	3	48	MALE	CURRENTLY MARRIED	Secondary School Completed	No, None	23	4	Yes	No	No	No	No	1	1	0	0	1	1	0	1	1	0	0	0	0	1	1	1	1	1	1	0	0	1	1	1	1	0	1	1	0	1	1	1	1		More than Primary School	More than Primary School
2571	6	33	FEMALE	NEVER MARRIED NOT COHABITATING	Secondary School Completed	No, None	46	3	Yes	No	No	No	No	1	1	0	0	1	0	0	1	0	0	0	0	1	1	1	1	1	1	1	1	0	1	0	0	0	0	0	0	0	1	1		0		More than Primary School	Primary School or less
2497	5	36	FEMALE	NEVER MARRIED NOT COHABITATING	Primary School Completed	No, None	37	4	Yes	Yes	No	No	No	1	1	0	0	1	0	0	1	0	0	0	0	1	1	1	1	1	0	0	1	1	0	0	1	0	0	0	0	0	1	1	1	0		Primary School or less	Primary School or less
2831	4	36	FEMALE	SEPARATED/DIVORCED	Primary School Completed	No, None	55	2	No	No	No	No	No	1	1	0	0	1	0	0	1	1	0	0	0	1	1	1	1	1	1	1	1	1	0	1	1	0	0	0	0	0	1	1	1	0		Primary School or less	Primary School or less
2652	4	73	FEMALE	WIDOWED	Less than Primary School	No, None	75	2	Yes	No	No	No	No	1	1	0	0	1	1	0	1	1	0	0	0	1	0	1	1	1	0	0	1	1	0	0	1	0	0	0	0	0	1	1	1	0		Primary School or less	Primary School or less
2939	4	50	FEMALE	WIDOWED	Secondary School Completed	No, None	57	2	No	No	No	No	No	1	1	0	0	1	0	0	1	1	0	0	0	1	1	1	1	1	1	1	1	1	0	1	1	0	0	0	0	0	1	1	0	0		More than Primary School	Primary School or less
2836	7	51	FEMALE	NEVER MARRIED NOT COHABITATING	Less than Primary School	No, None	51	1	No	No	No	No	No	1	1	0	0	1	0	1	1	1	0	0	0	1	1	1	0	1	1	0	1	1	1	1	0	0	0	0	0	1	1	1	1	0		Primary School or less	More than Primary School
2583	2	48	MALE	WIDOWED	Less than Primary School	No, None	61	1	No	No	No	No	No	0	1	0	0	1	0	0	1	0	0	0	0	1	0	1	1	1	1	0	0	1	0	1	0	0	0	1	0	0	1	1	1	0		Primary School or less	More than Primary School
2924	1	55	MALE	CURRENTLY MARRIED	Primary School Completed	No, None	59	6	No	No	No	No	No	1	1	0	0	1	0	1	1	1	0	0	0	1	1	1	1	1	1	1	1	1	1	1	1	0	0	0	0	0	1	1	1	1		Primary School or less	Primary School or less
2594	3	62	MALE	SEPARATED/DIVORCED	Primary School Completed	No, None	45	1	No	No	No	No	No	1	1	0	0	1	0	0	1	1	0	0	0	1	1	0	1	1	0	0	1	1	0	1	1	0	0	0	0	0	1	1	1	0		Primary School or less	Primary School or less
2607	8	85	MALE	CURRENTLY MARRIED	Primary School Completed	No, None	69	3	No	No	No	No	No	1	1	0	0	1	1	1	1	0	0	0	0	1	1	1	1	1	1	1	1	1	1	0	0	0	0	0	0	0	1	1	1	1		Primary School or less	Primary School or less
2548	4	60	MALE	CURRENTLY MARRIED	Secondary School Completed	No, None	32	5	Yes	No	Yes	No	No	1	1	0	0	1	0	1	1	1	0	0	0	1	1	1	1	1	1	1	1	1	1	1	0	0	0	0	0	1	1	1	1	1		More than Primary School	More than Primary School
2468	2	41	MALE	CURRENTLY MARRIED	High School Completed	No, None	41	4	Yes	No	No	No	No	1	1	0	0	1	0	0	1	1	0	0	0	1	1	1	1	1	1	1	1	1	1	0	1	0	0	0	0	0	1	1	1	1		More than Primary School	Primary School or less
2578	5	28	FEMALE	COHABITATING	Secondary School Completed	No, None	38	5	Yes	Yes	No	No	Yes	1	1	0	0	1	0	0	1	0	0	0	0	1	1	0	1	1	1	1	1	1	1	0	1	0	0	0	0	0	1	1	1	0		More than Primary School	More than Primary School
2475	1	73	FEMALE	WIDOWED	Less than Primary School	No, None	29	3	No	No	No	No	No	1	1	0	0	1	0	0	1	0	0	0	0	1	1	1	1	1	1	1	0	0	0	0	1	1	1	0	0	0	1	1	1	0		Primary School or less	Primary School or less
2488	6	39	MALE	COHABITATING	Secondary School Completed	No, None	32	4	Yes	Yes	No	No	No	1	1	0	0	1	1	0	1	1	0	0	0	1	1	1	1	1	1	1	1	1	0	1	1	0	0	0	0	0	1	1	1	0		More than Primary School	More than Primary School
2592	4	71	FEMALE	WIDOWED	Less than Primary School	No, None	49	3	No	No	No	No	No	1	1	0	0	1	0	0	1	0	0	0	0	1	0	1	1	1	0	1	1	0	0	0	0	1	0	0	1	0	1	1	1	0		Primary School or less	Primary School or less
2866	7	49	FEMALE	NEVER MARRIED NOT COHABITATING	Less than Primary School	No, None	79	5	No	No	No	No	No	1	1	0	0	1	0	0	1	0	0	0	0	1	1	0	1	1	1	0	1	1	1	1	1	0	0	0	0	0	1	1	1	0		Primary School or less	Primary School or less
2999	5	76	MALE	CURRENTLY MARRIED	Primary School Completed	No, None	48	7	Yes	No	No	No	No	1	1	0	0	1	0	0	1	1	0	0	0	1	1	1	1	1	1	1	1	1	0	0	1	0	0	0	0	0	1	1	1	1		Primary School or less	Primary School or less
2591	8	70	FEMALE	WIDOWED	Less than Primary School	No, None	52	1	No	No	No	No	No	1	1	0	0	1	0	0	0	0	0	0	0	1	0	1	1	1	1	1	1	1	1	0	1	0	0	0	0	0	1	1	1	0		Primary School or less	Primary School or less
2493	5	58	FEMALE	WIDOWED	Primary School Completed	No, None	58	5	Yes	No	No	No	No	1	1	0	0	1	0	0	1	0	0	0	0	0	0	1	1	1	1	0	1	1	0	1	1	0	0	0	0	0	1	1	1	0		Primary School or less	Primary School or less
2996	3	60	MALE	CURRENTLY MARRIED	No Formal Education	No, None	48	5	No	No	No	No	No	1	1	0	0	1	0	0	1	1	0	0	0	1	1	0	1	1	1	1	1	1	0	0	1	1	0	0	0	0	1	1	1	1		Primary School or less	Primary School or less
2574	3	56	FEMALE	WIDOWED	Primary School Completed	No, None	37	1	No	No	No	No	No	1	1	0	0	1	0	0	1	1	0	1	0	1	1	1	1	1	1	1	1	1	0	0	1	0	0	0	0	0	1	1	1	0		Primary School or less	Primary School or less
2847	6	28	FEMALE	NEVER MARRIED NOT COHABITATING	Primary School Completed	No, None	65	3	Yes	No	No	No	No	1	1	0	0	1	1	0	1	1	0	0	0	1	0	1	1	1	1	1	1	1	0	1	1	1	0	0	0	0	1	1	1	0		Primary School or less	Primary School or less
2606	6	43	FEMALE	NEVER MARRIED NOT COHABITATING	Primary School Completed	No, None	76	6	Yes	No	No	No	No	1	1	0	0	1	0	0	1	0	0	0	0	1	1	1	1	1	1	1	1	1	0	1	1	0	0	0	0	0	1	1	1	0		Primary School or less	Primary School or less
2945	4	44	FEMALE	WIDOWED	Primary School Completed	No, None	70	4	Yes	No	No	No	No	1	1	0	0	1	0	0	1	1	0	0	0	1	1	1	1	1	1	1	1	1	1	0	1	0	0	0	0	0	1	1	1	0		Primary School or less	Primary School or less
2942	5	62	MALE	CURRENTLY MARRIED	Primary School Completed	No, None	63	4	Yes	No	No	No	No	1	1	0	0	1	0	1	1	1	0	0	0	1	1	1	1	1	1	1	1	1	1	1	1	0	0	0	0	0	1	1	1	1		Primary School or less	Primary School or less
2874	2	66	FEMALE	WIDOWED	Primary School Completed	No, None	54	3	Yes	No	No	No	No	1	1	0	0	1	0	0	1	1	0	0	0	1	1	1	1	1	1	1	1	1	1	1	1	0	0	0	0	0	1	1	1	0		Primary School or less	Primary School or less
2508	3	49	MALE	CURRENTLY MARRIED	Primary School Completed	No, None	52	5	Yes	Yes	No	No	No	1	1	0	0	1	0	0	1	1	0	0	0	1	1	1	1	1	1	1	1	1	1	1	1	0	0	0	0	0	1	1	1	1		Primary School or less	Primary School or less
2575	9	54	FEMALE	WIDOWED	Primary School Completed	No, None	55	4	No	Yes	No	No	No	1	1	0	0	1	0	0	1	1	0	0	0	1	0	1	1	1	1	1	1	1	1	0	0	0	0	0	0	0	1	1		0		Primary School or less	Primary School or less
2619	6	61	FEMALE	WIDOWED	Primary School Completed	No, None	60	6	Yes	No	No	Yes	No	1	1	1	0	1	1	1	1	0	0	0	0	1	1	1	1	1	1	1	1	0	0	1	1	0	0	0	0	0	1	1	1	0		Primary School or less	Primary School or less
2649	5	30	FEMALE	NEVER MARRIED NOT COHABITATING	Primary School Completed	No, None	44	4	No	No	No	No	No	1	1	0	0	1	0	0	1	1	0	0	0	1	0	1	1	1	0	0	1	1	0	0	1	0	0	0	0	0	1	1	1	0		Primary School or less	Primary School or less
2615	5	74	MALE	CURRENTLY MARRIED	No Formal Education	No, None	49	2	Yes	No	No	No	No	1	1	0	0	1	1	0	0	1	0	0	0	1	1	1	1	1	1	1	1	1	1	0	1	1	0	0	0	0	1	1	1	1		Primary School or less	Primary School or less
2918	5	64	MALE	CURRENTLY MARRIED	Primary School Completed	No, None	67	3	No	No	No	No	No	1	1	0	0	1	0	0	1	0	0	0	0	0	1	1	1	1	1	1	1	1	1	0	1	0	0	0	0	0	1	1	1	1		Primary School or less	Primary School or less
2529	1	35	FEMALE	NEVER MARRIED NOT COHABITATING	Primary School Completed	No, None	37	3	No	No	No	No	No	0	1	0	0	1	0	0	1	1	0	0	0	1	1	1	1	1	1	0	1	1	0	1	1	0	0	0	0	0	1	1	1	0		Primary School or less	Primary School or less
2618	6	66	MALE	CURRENTLY MARRIED	No Formal Education	No, None	46	6	Yes	Yes	No	No	Yes	1	1	0	0	1	0	0	1	1	0	0	0	1	1	1	1	1	1	1	1	1	0	0	1	0	0	0	0	0	1	1	1	1		Primary School or less	Primary School or less
2900	5	46	MALE	COHABITATING	Primary School Completed	No, None	62	2	Yes	No	No	No	No	1	1	0	0	1	0	0	0	1	0	0	0	1	1	0	1	1	1	0	1	1	0	1	1	1	0	0	0	0	1	1	1	0		Primary School or less	Primary School or less
2840	9	52	MALE	COHABITATING	No Formal Education	No, None	43	2	No	No	No	No	No	0	1	0	0	1	1	0	1	0	0	0	0	1	0	0	1	1	1	0	1	1	0	1	1	0	0	0	0	0	1	1	1	0		Primary School or less	Primary School or less
2888	1	47	FEMALE	NEVER MARRIED NOT COHABITATING	Primary School Completed	No, None	49	6	No	No	No	No	No	1	1	0	0	1	1	0	1	1	0	0	0	1	1	1	1	1	1	0	1	1	0	1	1	0	0	0	0	0	1	1	1	0		Primary School or less	Primary School or less
2998	2	59	FEMALE	SEPARATED/DIVORCED	Secondary School Completed	No, None	71	4	Yes	Yes	No	No	No	1	1	0	0	1	0	0	1	1	0	0	0	0	1	1	1	1	1	1	1	0	0	0	1	0	0	0	0	0	1	1	1	0		More than Primary School	Primary School or less
2459	0	56	FEMALE	NEVER MARRIED NOT COHABITATING	Secondary School Completed	No, None	56	5	Yes	No	No	No	No	1	1	0	0	1	0	1	1	1	0	0	0	1	1	1	1	1	1	1	1	1	1	1	1	1	1	1	0	0	1	1	1	0		More than Primary School	More than Primary School
2696	5	22	FEMALE	NEVER MARRIED NOT COHABITATING	Primary School Completed	No, None	48	2	No	No	No	No	No	1	1	0	0	1	0	0	1	1	0	0	0	1	1	1	1	1	0	0	1	1	0	0	1	0	0	0	0	0	1	1	1	0		Primary School or less	Primary School or less
2862	2	49	MALE	CURRENTLY MARRIED	Less than Primary School	No, None	46	4	No	No	No	No	No	1	1	0	0	1	0	0	1	0	0	0	0	1	1	1	1	1	1	0	1	1	0	1	1	0	0	0	0	0	1	1	1	1		Primary School or less	Primary School or less
2937	1	48	MALE	COHABITATING	Primary School Completed	No, None	44	4	No	No	No	No	No	1	1	0	0	1	0	0	1	0	0	0	0	1	0	1	1	1	1	1	1	1	1	1	1	0	0	0	0	0	1	1	0	0		Primary School or less	Primary School or less
2656	6	63	FEMALE	WIDOWED	Primary School Completed	No, None	55	7	No	No	No	No	No	1	1	0	0	1	0	0	1	0	0	0	0	1	0	1	1	1	0	1	1	1	0	1	0	0	0	0	0	0	1	1	1	0		Primary School or less	Primary School or less
2559	5	70	FEMALE	WIDOWED	No Formal Education	No, None	70	5	No	Yes	No	No	Yes	1	1	0	0	1	0	0	1	0	0	0	0	1	0	1	1	1	1	1	0	0	0	1	0	0	1	0	1	0	1	1	1	0		Primary School or less	Primary School or less
2519	6	54	FEMALE	NEVER MARRIED NOT COHABITATING	Primary School Completed	No, None	55	3	Yes	No	No	No	No	1	1	0	0	1	0	0	1	1	0	0	0	1	1	1	1	1	1	1	0	0	0	1	1	1	1	0	0	0	1	1	1	0		Primary School or less	Primary School or less
2894	5	51	MALE	COHABITATING	Primary School Completed	No, None	31	5	Yes	No	No	No	No	1	1	0	0	1	0	0	1	1	0	0	0	1	0	1	1	1	1	1	1	1	1	0	1	0	0	0	0	0	1	1	1	0		Primary School or less	Primary School or less
2511	0	38	MALE	COHABITATING	Primary School Completed	No, None	34	3	No	No	No	No	No	0	1	1	0	1	0	0	1	1	0	0	0	1	1	0	0	1	0	0	1	1	0	1	1	0	0	0	0	0	1	1	1	0		Primary School or less	Primary School or less
2912	0	54	MALE	CURRENTLY MARRIED	Secondary School Completed	No, None	62	2	No	No	No	No	No	1	1	0	0	1	0	0	1	1	0	0	0	1	1	1	1	1	1	1	1	1	0	0	0	1	0	0	0	0	1	1	1	1		More than Primary School	Primary School or less
2665	5	60	MALE	CURRENTLY MARRIED	Primary School Completed	No, None	49	4	No	No	No	No	No	1	1	0	0	0	1	0	1	1	0	0	0	1	0	0	1	1	1	0	1	0	0	1	0	0	0	0	0	0	1	1	1	1		Primary School or less	More than Primary School
2536	0	28	FEMALE	COHABITATING	High School Completed	No, None	22	3	Yes	No	No	No	No	1	1	0	0	1	0	0	1	0	0	0	0	1	0	1	1	1	1	1	1	1	1	0	1	0	1	0	0	0	1	1	1	0		More than Primary School	Primary School or less
2617	3	62	FEMALE	NEVER MARRIED NOT COHABITATING	Primary School Completed	No, None	29	3	No	Yes	No	No	No	1	1	0	0	1	0	0	1	1	0	0	0	1	0	0	1	1	1	0	1	1	0	0	1	0	0	0	0	0	1	1	1	0		Primary School or less	More than Primary School
2933	2	46	FEMALE	COHABITATING	Primary School Completed	No, None	59	2	No	No	No	No	No	1	1	0	0	1	0	0	1	1	0	0	0	1	1	1	1	1	1	1	0	0	0	1	1	1	0	0	0	0	1	1	1	0		Primary School or less	Primary School or less
2635	4	31	FEMALE	NEVER MARRIED NOT COHABITATING	Secondary School Completed	No, None	57	4	No	No	No	No	No	1	1	0	0	1	0	0	1	0	0	0	0	1	1	1	1	1	1	0	1	0	0	1	1	1	0	0	0	0	1	1	1	0		More than Primary School	Primary School or less
2943	0	61	MALE	SEPARATED/DIVORCED	Primary School Completed	No, None	31	1	No	No	No	No	No	0	1	0	0	0	0	0	1	1	0	0	0	0	1	0	0	1	0	0	0	0	0	1	1	0	0	0	0	0	1	1	1	0		Primary School or less	Primary School or less
3000	5	48	MALE	COHABITATING	Primary School Completed	No, None	56	7	No	No	No	No	No	1	1	0	0	1	0	0	1	0	0	0	0	1	1	1	1	1	1	1	1	1	0	0	1	0	0	0	0	0	1	1	1	0		Primary School or less	Primary School or less
2917	0	37	MALE	CURRENTLY MARRIED	College or University Completed	No, None	63	5	No	No	No	No	No	1	1	0	0	1	1	0	1	1	0	0	0	0	1	0	0	1	0	0	1	1	0	1	0	0	0	0	0	0	1	1	1	1		More than Primary School	Primary School or less
2852	2	73	MALE	WIDOWED	Primary School Completed	No, None	57	2	Yes	No	No	No	No	1	1	0	0	1	1	0	1	1	0	0	0	1	1	1	1	1	1	1	1	1	1	0	1	0	0	0	0	0	1	1	1	0		Primary School or less	Primary School or less
2930	2	68	MALE	CURRENTLY MARRIED	Primary School Completed	No, None	48	4	No	No	No	No	No	1	1	0	0	1	0	0	1	1	0	0	0	1	1	1	1	1	1	0	1	1	0	1	1	0	0	0	0	0	1	1	1	1		Primary School or less	More than Primary School
2810	7	42	FEMALE	NEVER MARRIED NOT COHABITATING	Less than Primary School	No, None	39	4	No	No	No	No	No	1	1	0	0	1	0	0	1	0	0	0	0	1	1	0	1	1	1	0	1	1	0	1	1	0	0	0	0	0	1	1	1	0		Primary School or less	More than Primary School
2872	7	74	MALE	COHABITATING	Less than Primary School	No, None	78	3	Yes	No	No	Yes	Yes	1	1	0	0	1	0	0	1	0	0	0	0	1	1	1	1	1	1	0	1	1	0	1	1	1	0	0	0	0	1	1	1	0		Primary School or less	Primary School or less
2569	7	73	FEMALE	WIDOWED	No Formal Education	No, None	81	3	No	No	No	No	No	1	1	0	0	1	0	0	0	0	0	0	0	1	1	1	1	1	1	1	1	0	0	1	1	1	0	0	1	0	1	1	1	0		Primary School or less	Primary School or less
2808	4	40	FEMALE	WIDOWED	Secondary School Completed	No, None	60	3	No	No	No	No	No	1	1	0	0	1	0	0	1	1	0	0	0	1	1	1	1	1	1	1	1	1	1	1	0	1	0	0	0	0	1	1	1	0		More than Primary School	Primary School or less
2850	0	47	FEMALE	NEVER MARRIED NOT COHABITATING	Primary School Completed	No, None	59	3	No	No	No	No	No	1	1	0	0	1	0	0	1	1	0	0	0	1	0	1	1	1	1	1	1	1	1	1	1	1	0	0	0	0	1	1	1	0		Primary School or less	Primary School or less
2936	2	47	MALE	CURRENTLY MARRIED	Less than Primary School	No, None	47	4	No	Yes	No	No	No	1	1	0	0	1	0	0	1	1	0	0	0	1	0	0	1	1	1	0	1	1	1	0	1	0	0	0	0	0	1	1	1	1		Primary School or less	Primary School or less
2482	2	28	MALE	COHABITATING	Secondary School Completed	No, None	33	3	No	No	No	No	No	0	1	0	0	0	0	0	1	0	0	0	0	0	1	1	1	1	0	0	0	0	0	1	1	0	0	0	0	0	1	1	1	0		More than Primary School	Primary School or less
2496	1	45	FEMALE	WIDOWED	Primary School Completed	No, None	45	1	Yes	No	No	No	No	1	1	0	0	1	0	0	1	1	0	0	0	1	1	1	1	1	1	1	1	1	1	0	1	0	0	0	0	0	1	1		0		Primary School or less	Primary School or less
2861	2	52	MALE	COHABITATING	Primary School Completed	No, None	36	2		No	No	No	No	1	1	0	0	0	1	0	1	0	0	0	0	1	1	0	1	1	1	0	0	0	0	1	1	1	0	0	0	0	1	1	0	0		Primary School or less	Primary School or less
2651	5	58	FEMALE	NEVER MARRIED NOT COHABITATING	No Formal Education	No, None	73	2	Yes	No	No	No	No	1	1	0	0	1	0	0	1	0	0	0	0	1	1	1	0	1	0	0	1	0	0	1	0	0	0	0	0	0	1	1	0	0		Primary School or less	Primary School or less
2463	7	54	MALE	CURRENTLY MARRIED	Primary School Completed	No, None	53	5	Yes	No	No	No	No	1	1	0	0	1	0	0	1	1	0	0	0	1	1	1	1	1	1	1	1	1	1	0	1	1	0	0	0	0	1	1		1		Primary School or less	Primary School or less
2876	1	54	MALE	CURRENTLY MARRIED	Primary School Completed	No, None	29	2	No	No	No	No	No	1	1	0	0	1	0	0	1	0	0	0	0	1	0	0	1	1	1	1	1	1	1	1	1	0	0	0	0	0	1	1	0	1		Primary School or less	Primary School or less
2805	1	46	MALE	COHABITATING	Less than Primary School	No, None	31	6	Yes	Yes	No	No	Yes	1	1	0	0	1	0	0	1	0	0	0	0	1	0	0	0	1	0	1	1	1	0	1	0	0	0	0	0	0	1	1	1	0		Primary School or less	Primary School or less
2557	6	63	FEMALE	WIDOWED	No Formal Education	No, None	25	6	Yes	No	No	No	No	1	1	0	0	1	0	0	1	0	0	0	0	1	1	1	1	1	0	1	1	1	1	0	0	0	0	0	0	0	1	1		0		Primary School or less	Primary School or less
2549	7	30	FEMALE	NEVER MARRIED NOT COHABITATING	High School Completed	No, None	30	5	Yes	Yes	No	No	No	1	1	0	0	1	0	0	1	0	0	0	0	1	0	0	1	1	1	0	1	1	0	0	0	0	0	0	0	0	1	1	0	0		More than Primary School	Primary School or less
2631	7	46	FEMALE	NEVER MARRIED NOT COHABITATING	Secondary School Completed	No, None	33	3	Yes	Yes	No	No	No	1	1	0	0	1	0	0	1	1	0	0	0	1	1	1	1	1	0	0	1	1	0	1	1	0	0	0	0	0	1	1	1	0		More than Primary School	Primary School or less
2535	2	34	MALE	CURRENTLY MARRIED	High School Completed	No, None	28	2	No	No	No	No	No	0	1	0	0	1	0	0	1	1	0	0	0	1	1	0	0	1	0	0	1	1	0	1	1	0	0	0	0	0	1	1	1	1		More than Primary School	More than Primary School
2878	1	50	MALE	CURRENTLY MARRIED	Less than Primary School	No, None	39	2	Yes	No	No	No	No	1	1	0	0	1	0	0	1	1	0	0	0	1	1	1	1	1	1	1	1	1	0	0	1	0	0	0	0	0	1	1	1	1		Primary School or less	Primary School or less
2524	0	41	FEMALE	NEVER MARRIED NOT COHABITATING	Primary School Completed	No, None	58	2	Yes	No	No	No	No	0	1	0	0	1	0	0	1	1	0	0	0	1	0	0	0	1	1	0	1	1	0	1	1	0	0	0	0	0	1	1	1	0		Primary School or less	Primary School or less
2875	2	57	MALE	CURRENTLY MARRIED	Primary School Completed	No, None	51	5	No	No	No	No	No	1	1	0	0	1	1	1	1	1	1	0	0	1	1	1	1	1	1	1	1	1	1	0	1	0	0	0	0	0	1	1	1	1		Primary School or less	Primary School or less
2828	7	52	MALE	COHABITATING	Primary School Completed	No, None	47	2	No	No	No	No	No	0	1	0	0	1	0	0	1	0	0	0	0	1	1	1	1	1	0	1	1	1	0	1	1	0	0	0	0	1	1	1		0		Primary School or less	Primary School or less
2854	1	70	FEMALE	WIDOWED	No Formal Education	No, None	44	5	No	No	No	No	No		1	0	0	1	0	0	1	0	0	0	0	1	1	1	0	1	1	1	1	1	1	1	1	1	0	0	0	0	1	1	1	0		Primary School or less	Primary School or less
2587	7	71	MALE	CURRENTLY MARRIED	Secondary School Completed	No, None	37	3	No	No	No	No	No	1	1	0	0	1	0	1	1	1	1	0	0	1	1	1	1	1	1	1	1	1	1	1	1	0	0	0	0	0	1	1	1	1		More than Primary School	More than Primary School
2846	6	54	MALE	CURRENTLY MARRIED	No Formal Education	No, None	28	2	No	No	No	No	No	1	1	0	0	1	1	0	1	0	0	0	0	1	1	1	1	1	1	0	1	1	0	1	0	0	0	0	0	0	1	1	1	1		Primary School or less	Primary School or less
2664	0	72	MALE	CURRENTLY MARRIED	Less than Primary School	No, None	45	7	No	No	No	No	No	1	1	0	0	1	0	1	1	1	1	1	0	1	1	1	1	1	1	1	1	1	1	0	1	0	0	0	0	1	1	1	1	1		Primary School or less	Primary School or less
2829	4	47	FEMALE	NEVER MARRIED NOT COHABITATING	Primary School Completed	No, None	67	2	Yes	Yes	No	No	No	1	1	0	0	1	1	0	1	0	0	0	0	1	1	1	1	1	1	1	1	1	0	1	0	0	0	0	0	0	1	1	1	0		Primary School or less	More than Primary School
2886	4	34	MALE	NEVER MARRIED NOT COHABITATING	Primary School Completed	No, None	28	3	No	No	No	No	No	1	1	0	0	0	0	0	1	0	0	0	0	1	0	0	0	0	1	0	1	1	0	1	1	0	0	0	0	0	1	1	1	0		Primary School or less	Primary School or less
2547	4	58	FEMALE	WIDOWED	No Formal Education	No, None	58	2	No	No	No	No	No	1	1	0	0	1	0	0	1	0	0	0	0	1	1	1	1	0	0	1	1	0	0	0	0	1	0	0	0	0	1	1		0		Primary School or less	Primary School or less
2746	4	71	FEMALE	WIDOWED	Primary School Completed	No, None	54	13	Yes	No	No	No	No	1	1	0	0	1	0	0	1	1	0	0	0	1	1	1	1	1	1	1	1	1	1	0	1	0	0	0	0	0	1	1	1	0		Primary School or less	Primary School or less
2812	5	58	FEMALE	NEVER MARRIED NOT COHABITATING	Less than Primary School	No, None	58	2	No	No	No	No	No	1	1	0	0	1	0	0	0	0	0	0	0	1	1	0	1	1	1	0	1	1	0	1	1	0	0	0	0	0	1	1	1	0		Primary School or less	Primary School or less
2820	1	53	FEMALE	WIDOWED	Secondary School Completed	No, None	38	4	No	No	No	No	No	0	1	0	0	1	0	0	1	0	0	0	0	1	0	1	0	1	0	0	0	0	0	1	1	1	0	0	0	0	1	1	1	0		More than Primary School	Primary School or less
2586	4	62	FEMALE	WIDOWED	Less than Primary School	No, None	71	6	No	No	No	No	No	1	1	0	0	1	1	0	1	1	0	0	0	1	1	1	1	1	1	1	1	1	1	0	1	0	0	0	0	1	1	1	1	0		Primary School or less	More than Primary School
2807	5	62	MALE	CURRENTLY MARRIED	Primary School Completed	No, None	40	7	No	No	No	No	No	1	1	0	0	1	0	0	1	0	0	0	0	1	1	1	1	1	1	1	1	0	0	0	0	0	0	0	0	0	1	1	1	1		Primary School or less	More than Primary School
2822	4	41	FEMALE	CURRENTLY MARRIED	Primary School Completed	No, None	27	4	No	No	No	No	No	0	1	0	0	1	0	0	1	0	0	0	0	1	0	0	0	0	0	0	0	0	0	1	0	0	0	1	0	0	1	1		1		Primary School or less	More than Primary School
2632	6	49	MALE	CURRENTLY MARRIED	Secondary School Completed	Voluntary/private health insurance	45	6	Yes	No	No	No	No	1	1	0	0	1	0	1	1	1	0	0	0	1	1	1	1	1	1	1	1	1	1	0	1	0	0	0	0	0	1	1	1	1		More than Primary School	Primary School or less
2938	7	60	MALE	CURRENTLY MARRIED	Less than Primary School	No, None	50	5	Yes	No	No	No	No	1	1	0	0	1	0	0	1	1	0	0	0	1	1	1	1	1	0	0	0	0	0	1	0	1	0	0	0	0	1	1	0	1		Primary School or less	Primary School or less
2997	8	49	MALE	CURRENTLY MARRIED	Less than Primary School	No, None	31	6	No	Yes	No	No	No	1	1	0	0	1	1	0	1	0	0	0	0	1	1	1	1	1	1	1	1	1	0	0	0	0	0	0	0	1	1	1	1	1		Primary School or less	Primary School or less
2685	7	37	FEMALE	NEVER MARRIED NOT COHABITATING	Primary School Completed	No, None	78	3	No	Yes	No	No	No	1	1	0	0	1	0	0	0	0	0	0	0	1	0	1	1	1	1	0	0	1	0	1	1	0	0	0	0	0	1	1	1	0		Primary School or less	Primary School or less
2562	2	57	FEMALE	WIDOWED	Primary School Completed	Voluntary/private health insurance	57	3	No	No	No	No	No	1	1	0	0	1	0	0	1	0	0	0	0	1	1	1	1	1	1	1	1	1	1	0	1	0	0	1	0	0	1	1	1	0		Primary School or less	Primary School or less
2534	6	45	FEMALE	NEVER MARRIED NOT COHABITATING	Secondary School Completed	No, None	32	9	Yes	No	No	No	No	1	1	0	0	1	0	0	1	0	0	0	0	1	1	1	1	1	1	0	1	1	0	1	1	0	0	0	0	0	1	1	0	0		More than Primary School	More than Primary School
2601	7	59	FEMALE	SEPARATED/DIVORCED	Primary School Completed	No, None	44	6	No	No	No	No	No	1	1	0	0	1	0	0	1	1	0	0	0	1	0	1	1	1	0	1	1	1	0	0	1	0	0	0	0	0	1	1	0	0		Primary School or less	Primary School or less
2969	14	46	MALE	COHABITATING	High School Completed	No, None	42	2	Yes	Yes	No	No	No	1	1	1	0	1	1	0	1	1	0	0	0	1	1	1	1	1	0	0	1	1	0	1	0	0	0	0	0	1	1	1	1	0	30.5556	More than Primary School	More than Primary School
3063	11	59	MALE	CURRENTLY MARRIED	Less than Primary School	No, None	58	7	No	No	No	No	No	1	1	0	0	1	0	0	1	1	0	0	0	1	1	1	1	1	1	1	1	1	1	0	1	0	0	0	0	0	1	1	1	1	22.2222	Primary School or less	Primary School or less
3026	13	46	FEMALE	WIDOWED	Less than Primary School	No, None	39	4	No	No	No	No	No	1	1	0	0	1	0	0	1	0	0	0	0	1	1	1	1	1	1	1	1	1	1	0	1	1	0	0	0	0	1	1	1	0	16.6667	Primary School or less	Primary School or less
3096	13	46	FEMALE	SEPARATED/DIVORCED	Less than Primary School	No, None	43	5	Yes	No	No	No	Yes	1	1	0	0	1	0	0	1	0	0	0	0	1	1	1	1	1	1	1	1	1	0	0	1	0	0	0	0	0	1	1	1	0	55.5556	Primary School or less	Primary School or less
2726	14	46	FEMALE	SEPARATED/DIVORCED	Primary School Completed	No, None	39	4	No	No	No	No	No	1	1	0	0	1	0	0	1	0	0	0	0	1	0	0	1	1	0	0	0	1	0	1	0	0	0	0	0	0	1	1	1	0		Primary School or less	Primary School or less
2956	10	44	MALE	COHABITATING	Primary School Completed	No, None	41	4	No	No	No	No	No	1	1	0	0	1	0	0	1	1	0	0	0	1	0	0	1	0	0	0	1	1	1	1	1	1	0	0	0	0	1	1	1	0	22.2222	Primary School or less	Primary School or less
2761	10	33	MALE	CURRENTLY MARRIED	Primary School Completed	No, None	51	2	Yes	No	No	No	No	1	1	0	0	1	0	0	1	0	0	0	0	1	1	1	1	1	1	1	1	1	0	0	1	0	1	0	0	0	1	1	1	1	8.33333	Primary School or less	Primary School or less
2823	10	69	FEMALE	WIDOWED	Less than Primary School	No, None	40	5	No	No	No	No	No	1	1	0	0	1	0	0	0	0	0	0	0	1	1	0	1	1	0	1	0	1	0	0	1	0	0	0	0	0	1	1	1	0	80.5556	Primary School or less	More than Primary School
3022	11	32	MALE	NEVER MARRIED NOT COHABITATING	Primary School Completed	No, None	53	1	No	No	No	No	No	1	1	0	0	1	0	0	1	0	0	1	0	1	0	1	1	1	0	1	1	0	0	1	1	0	0	0	0	0	1	1		0	16.6667	Primary School or less	Primary School or less
2798	11	64	FEMALE	WIDOWED	Less than Primary School	No, None	42	4	Yes	No	No	No	Yes	1	1	0	0	1	0	0	1	0	0	0	0	1	1	1	1	1	1	1	1	0	0	1	1	1	1	1	0	0	1	1	1	0		Primary School or less	More than Primary School
2838	12	46	FEMALE	WIDOWED	Primary School Completed	No, None	56	2	No	No	No	No	No	1	1	0	0	1	1	0	1	0	0	0	0	1	0	0	1	1	0	0	1	1	0	1	1	0	0	0	0	0	1	1	1	0	36.1111	Primary School or less	Primary School or less
2959	10	50	MALE	NEVER MARRIED NOT COHABITATING	Primary School Completed	No, None	45	1	No	No	No	No	No	1	1	0	0	1	0	0	1	0	0	0	0	1	1	0	0	1	1	0	1	1	0	1	0	1	0	0	0	0	1	1	1	0	47.2222	Primary School or less	Primary School or less
2702	13	43	MALE	COHABITATING	Primary School Completed	No, None	33	7		No	No	No	No	1	1	0	0	1	0	0	1	0	0	0	0	1	1	1	1	1	0	0	1	1	1	0	1	0	0	0	0	0	1	1	1	0	44.4444	Primary School or less	Primary School or less
2693	13	36	FEMALE	NEVER MARRIED NOT COHABITATING	Secondary School Completed	No, None	39	4	No	No	No	Yes	No	1	1	0	0	1	0	0	1	0	0	0	0	0	0	0	1	1	0	0	1	1	0	1	1	0	0	0	0	0	1	1		0	44.4444	More than Primary School	Primary School or less
2758	11	54	FEMALE	NEVER MARRIED NOT COHABITATING	Primary School Completed	No, None	50	4	Yes	No	No	No	No	1	1	0	0	1	0	0	1	1	0	0	0	1	1	1	1	1	1	1	1	1	0	0	1	0	0	0	0	0	1	1	1	0	30.5556	Primary School or less	Primary School or less
2801	12	52	FEMALE	NEVER MARRIED NOT COHABITATING	Secondary School Completed	No, None	52	3	No	Yes	No	No	No	1	1	0	0	1	0	0	1	0	0	0	0	1	1	1	1	1	1	1	1	1	0	0	0	0	0	0	0	0	1	1		0		More than Primary School	More than Primary School
2964	13	54	FEMALE	WIDOWED	Less than Primary School	No, None	38	3	Yes	No	No	No	No	1	1	0	0	1	0	0	0	1	0	0	0	1	1	1	1	0	1	0	1	1	0	0	1	0	0	0	0	0	1	1	1	0	22.2222	Primary School or less	Primary School or less
2764	10	59	FEMALE	SEPARATED/DIVORCED	Primary School Completed	No, None	32	3	Yes	Yes	No	No	No	0	1	0	0	1	0	0	1	0	0	0	0	1	1	1	1	1	1	1	1	1	1	1	1	0	0	0	0	0	1	1	1	0	44.4444	Primary School or less	Primary School or less
2979	11	66	MALE	CURRENTLY MARRIED	No Formal Education	No, None	37	3	No	No	No	No	No	1	1	0	0	1	1	0	0	0	0	0	0	1	1	0	1	1	1	0	0	1	0	1	1	0	0	0	0	1	1	1	1	1	30.5556	Primary School or less	Primary School or less
2748	11	32	FEMALE	COHABITATING	Primary School Completed	No, None	43	4	Yes	Yes	No	No	Yes	1	1	0	0	1	1	0	1	1	0	0	0	1	1	0	0	1	0	1	1	0	0	1	1	0	0	0	0	1	1	1	1	0	27.7778	Primary School or less	Primary School or less
3010	10	31	MALE	COHABITATING	Primary School Completed	No, None	61	3	Yes	No	No	No	No	1	1	0	0	0	0	0	1	0	0	0	0	1	1	0	1	1	1	1	1	1	1	1	1	0	1	1	0	0	1	1	1	0	11.1111	Primary School or less	More than Primary School
2466	10	85	FEMALE	WIDOWED	No Formal Education	No, None	43	6	No	No	No	No	No	1	1	0	0	1	0	0	1	0	0	0	0	1	1	1	1	1	1	0	1	1	1	0	0	0	0	0	0	0	1	1	1	0	30.5556	Primary School or less	Primary School or less
2770	14	71	FEMALE	WIDOWED	No Formal Education	No, None	57	5	Yes	Yes	No	No	No	1	1	0	0	1	0	0	1	1	0	0	0	1	1	1	1	1	1	1	1	1	1	0	1	0	0	0	0	0	1	1	1	0	77.7778	Primary School or less	Primary School or less
3048	12	43	MALE	CURRENTLY MARRIED	Primary School Completed	No, None	55	2	No	No	No	No	No	1	1	0	0	1	0	0	1	1	0	0	0	1	1	1	1	1	1	0	1	1	1	1	1	0	0	0	0	0	1	1	1	1	47.2222	Primary School or less	Primary School or less
3008	11	45	FEMALE	SEPARATED/DIVORCED	Secondary School Completed	No, None	31	4	Yes	Yes	No	No	No	1	1	0	0	1	0	0	1	1	0	0	0	1	1	1	1	1	1	1	1	1	1	1	1	0	0	0	0	0	1	1	1	0	61.1111	More than Primary School	Primary School or less
2737	12	52	FEMALE	WIDOWED	Less than Primary School	No, None	49	2	Yes	No	No	No	Yes	1	1	0	0	1	0	0	1	1	0	0	0	1	1	1	1	1	1	1	1	1	0	0	1	1	0	0	0	0	1	1	1	0	72.2222	Primary School or less	Primary School or less
2622	14	48	MALE	CURRENTLY MARRIED	Secondary School Completed	No, None	63	6	Yes	Yes	No	No	No	1	1	0	0	1	0	1	1	1	0	0	0	1	1	1	1	1	1	1	1	1	1	0	1	1	0	0	0	0	1	1	1	1	61.1111	More than Primary School	Primary School or less
3050	13	49	FEMALE	SEPARATED/DIVORCED	Less than Primary School	No, None	51	2	No	No	No	No	No	1	1	0	0	1	0	0	1	1	0	0	0	1	0	1	1	1	1	1	1	1	0	1	1	1	0	0	0	0	1	1		0	44.4444	Primary School or less	Primary School or less
3004	10	56	MALE	WIDOWED	Secondary School Completed	No, None	33	1	Yes	No	No	No	No	1	1	0	0	1	0	0	1	1	0	0	0	1	1	1	1	1	1	1	1	1	0	1	1	0	0	0	0	0	1	1	1	0	11.1111	More than Primary School	Primary School or less
2790	13	82	FEMALE	WIDOWED	No Formal Education	No, None	54	5	No	No	No	No	No	1	1	0	0	1	0	0	1	1	0	0	0	1	1	1	1	1	1	1	1	1	1	0	0	0	0	0	0	0	1	1	1	0		Primary School or less	Primary School or less
2705	10	51	FEMALE	SEPARATED/DIVORCED	Primary School Completed	No, None	45	4	No	No	No	No	No	1	1	0	0	1	0	0	1	1	0	0	0	1	1	1	1	1	0	1	1	1	1	1	0	0	0	0	0	0	1	1	1	0	61.1111	Primary School or less	Primary School or less
2692	10	73	MALE	CURRENTLY MARRIED	No Formal Education	No, None	36	3	Yes	No	No	No	No	1	1	0	0	1	0	0	1	1	1	0	0	1	1	1	1	1	1	0	1	1	1	0	1	0	0	0	0	0	1	1	1	1	58.3333	Primary School or less	Primary School or less
2721	10	46	FEMALE	WIDOWED	Less than Primary School	No, None	38	3	No	No	No	No	No	1	1	0	0	1	0	0	1	1	0	0	0	1	1	1	1	1	0	0	1	1	0	1	1	0	0	0	0	0	1	1	1	0	27.7778	Primary School or less	More than Primary School
2478	10	63	FEMALE	WIDOWED	Primary School Completed	No, None	64	2	Yes	No	No	No	No	1	1	0	0	1	0	1	1	0	1	1	0	1	1	1	1	1	1	0	1	1	1	0	1	0	0	0	0	0	1	1	1	0	63.8889	Primary School or less	Primary School or less
3052	11	72	FEMALE	WIDOWED	Primary School Completed	No, None	61	2	Yes	No	No	No	No	1	1	0	0	1	1	0	1	1	0	0	0	1	1	1	1	1	0	1	1	1	1	1	1	1	0	0	0	0	1	1	1	0	41.6667	Primary School or less	Primary School or less
2719	13	51	FEMALE	NEVER MARRIED NOT COHABITATING	Less than Primary School	No, None	71	2	No	No	No	No	No	1	0	0	0	0	0	0	0	1	0	0	0	1	1	0	1	1	0	0	1	1	0	1	1	0	0	0	0	0	1	1	1	0	13.8889	Primary School or less	Primary School or less
3009	10	29	MALE	COHABITATING	Primary School Completed	No, None	27	2	No	No	No	No	No	1	1	0	0	1	0	0	1	0	0	0	0	1	0	0	1	1	1	1	1	1	0	1	1	0	0	0	0	0	1	1		0	19.4444	Primary School or less	Primary School or less
3060	10	65	MALE	CURRENTLY MARRIED	No Formal Education	No, None	28	4	Yes	No	No	No	No	1	1	0	0	1	0	0	1	0	0	0	0	1	1	1	1	1	1	0	1	1	0	0	1	0	0	0	0	0	1	1	1	1		Primary School or less	More than Primary School
2612	12	47	FEMALE	SEPARATED/DIVORCED	Primary School Completed	No, None	56	6	Yes	Yes	No	No	Yes	1	1	0	0	1	1	0	1	1	0	0	0	1	1	1	1	1	1	1	1	1	1	1	1	0	0	0	0	0	1	1	1	0	30.5556	Primary School or less	Primary School or less
2563	12	59	MALE	WIDOWED	Secondary School Completed	No, None	59	2	No	No	No	No	No	1	1	0	0	1	0	1	1	1	0	0	0	1	1	1	1	1	1	1	1	1	1	0	0	0	0	0	0	0	1	1	1	0		More than Primary School	Primary School or less
2473	11	52	FEMALE	WIDOWED	High School Completed	No, None	52	2	Yes	No	No	No	No	1	1	0	0	1	0	0	1	1	0	0	0	1	1	1	1	1	1	1	1	1	1	0	1	0	0	0	0	0	1	1	1	0	16.6667	More than Primary School	Primary School or less
3097	10	61	MALE	COHABITATING	Less than Primary School	No, None	21	2	Yes	No	No	No	No	1	1	0	0	1	1	0	1	1	0	0	0	1	1	1	1	1	1	1	1	1	0	1	1	0	0	0	0	0	1	1	1	0	38.8889	Primary School or less	Primary School or less
2514	13	44	FEMALE	WIDOWED	Less than Primary School	No, None	44	2	No	No	No	No	No	0	1	0	0	1	0	0	1	0	0	0	0	1	0	0	0	1	0	0	0	1	0	1	1	0	0	0	0	0	1	1	1	0	22.2222	Primary School or less	Primary School or less
2673	11	29	MALE	COHABITATING	No Formal Education	No, None	31	4	No	No	No	No	No	1	1	0	0	1	0	0	1	0	0	0	0	1	1	0	1	1	1	0	0	1	0	1	0	0	0	0	0	0	1	1	1	0	38.8889	Primary School or less	Primary School or less
2560	11	46	FEMALE	NEVER MARRIED NOT COHABITATING	Secondary School Completed	No, None	46	3	No	No	No	No	No	1	1	0	0	1	0	0	1	1	0	0	0	1	1	1	1	1	1	1	0	0	0	1	1	1	0	0	0	0	1	1	1	0		More than Primary School	Primary School or less
2724	11	63	FEMALE	WIDOWED	Less than Primary School	No, None	37	6	No	No	No	No	No	1	1	0	0	1	0	0	1	1	0	0	0	1	1	1	1	1	1	1	1	1	1	1	1	1	0	0	0	0	1	1	1	0	86.1111	Primary School or less	Primary School or less
2577	12	78	FEMALE	WIDOWED	No Formal Education	No, None	28	8	Yes	No	No	No	No	1	1	0	0	1	0	1	1	1	0	0	0	1	1	1	1	1	1	1	1	1	1	0	1	0	0	1	1	0	1	1	1	0	75	Primary School or less	Primary School or less
2634	11	58	FEMALE	NEVER MARRIED NOT COHABITATING	Primary School Completed	No, None	31	3	No	No	No	No	No	1	1	0	0	1	0	1	1	0	0	1	0	1	1	1	1	1	1	1	1	1	1	1	1	1	1	1	1	0	1	1	1	0	50	Primary School or less	Primary School or less
2542	11	36	FEMALE	SEPARATED/DIVORCED	Secondary School Completed	No, None	36	1	Yes	Yes	No	No	No	0	1	1	0	0	0	0	1	1	0	0	0	1	0	0	0	1	0	0	0	0	0	1	1	0	0	0	0	0	1	1	1	0	19.4444	More than Primary School	More than Primary School
2723	10	58	FEMALE	SEPARATED/DIVORCED	Less than Primary School	No, None	18	4	No	No	No	No	No	0	1	0	0	1	0	0	1	1	0	0	0	1	1	1	1	0	1	1	0	1	0	1	1	0	0	0	0	0	1	1	1	0	41.6667	Primary School or less	Primary School or less
2700	12	46	FEMALE	NEVER MARRIED NOT COHABITATING	Secondary School Completed	No, None	51	3	No	No	No	No	No	1	1	0	0	1	0	0	1	1	0	0	0	1	1	1	1	1	1	1	1	1	0	1	1	0	0	0	0	0	1	1	1	0	58.3333	More than Primary School	Primary School or less
2755	12	48	MALE	NEVER MARRIED NOT COHABITATING	Primary School Completed	No, None	31	7	Yes	Yes	No	No	No	1	1	0	0	1	0	0	1	1	0	0	0	1	1	1	1	1	1	1	1	1	1	1	1	0	0	0	0	0	1	1	1	0	0	Primary School or less	Primary School or less
3084	13	23	FEMALE	NEVER MARRIED NOT COHABITATING	Secondary School Completed	No, None	43	3	No	No	No	No	No	1	1	0	0	1	0	0	1	1	0	0	0	1	1	1	1	1	1	0	1	1	0	1	0	0	0	0	0	0	1	1	1	0		More than Primary School	More than Primary School
2727	14	36	MALE	COHABITATING	Secondary School Completed	No, None	52	3	Yes	No	No	No	No	1	1	0	0	1	0	0	1	0	0	0	0	1	1	1	1	1	0	0	1	1	0	0	1	0	0	0	0	0	1	1		0	36.1111	More than Primary School	Primary School or less
3117	12	70	MALE	CURRENTLY MARRIED	Primary School Completed	No, None	69	3	Yes	No	No	No	No	1	1	0	0	1	0	0	1	1	0	0	0	1	1	1	1	1	1	1	0	1	1	1	1	0	0	0	0	0	1	1	1	1	38.8889	Primary School or less	Primary School or less
2849	14	30	MALE	NEVER MARRIED NOT COHABITATING	Secondary School Completed	No, None	47	8	Yes	No	No	No	No	1	1	0	0	1	1	0	1	1	0	0	0	1	1	1	1	1	1	1	1	1	0	0	1	0	1	0	0	0	1	1	1	0	25	More than Primary School	Primary School or less
3006	12	58	MALE	WIDOWED	Less than Primary School	No, None	31	1	Yes	No	No	No	No	1	1	0	0	1	0	0	1	0	0	0	0	1	0	0	1	0	1	0	1	1	0	1	1	0	0	0	0	0	1	1	1	0	22.2222	Primary School or less	More than Primary School
3020	13	35	MALE	COHABITATING	Primary School Completed	No, None	50	4	Yes	No	No	No	No	1	1	0	0	1	0	0	1	0	0	0	0	1	1	1	1	1	1	1	1	1	0	0	1	1	0	0	0	0	1	1	1	0	52.7778	Primary School or less	Primary School or less
2530	14	47	FEMALE	WIDOWED	Primary School Completed	No, None	51	3	No	No	No	No	No	1	1	0	0	1	0	0	1	1	0	0	0	1	0	1	1	1	1	1	1	1	1	0	1	0	0	0	0	0	1	1	1	0	63.8889	Primary School or less	Primary School or less
3055	11	48	FEMALE	NEVER MARRIED NOT COHABITATING	No Formal Education	No, None	39	2	No	No	No	No	No	1	0	0	0	0	0	0	0	0	0	0	0	0	0	0	1	1	0	0	0	0	0	0	0	1	0	0	0	0	0	0		0	5.55556	Primary School or less	Primary School or less
3018	12	44	FEMALE	WIDOWED	No Formal Education	No, None	22	4	No	Yes	No	No	No	1	1	1	0	1	0	0	1	1	0	0	0	1	1	0	0	1	0	1	1	0	0	1	1	0	0	0	0	0	1	1	1	0	38.8889	Primary School or less	Primary School or less
2669	10		FEMALE	WIDOWED	Secondary School Completed	No, None	66	3	Yes	No	No	No	No	1	1	0	0	1	0	0	1	1	0	0	0	1	1	1	1	1	1	1	1	1	1	1	1	0	0	0	0	0	1	1	1	0	36.1111	More than Primary School	Primary School or less
2553	11	57	FEMALE	NEVER MARRIED NOT COHABITATING	Primary School Completed	No, None	57	3	Yes	Yes	No	No	No	1	1	0	0	1	0	0	1	0	0	1	0	1	1	1	1	1	1	1	1	1	1	0	0	1	0	0	0	0	1	1		0		Primary School or less	Primary School or less
2756	10	34	MALE	COHABITATING	Less than Primary School	No, None	55	9	No	No	No	No	No	0	1	0	0	0	0	0	1	0	0	0	0	0	0	0	1	0	0	0	0	1	0	0	0	0	0	0	0	0	1	1	1	0	13.8889	Primary School or less	Primary School or less
3076	13	62	FEMALE	WIDOWED	No Formal Education	No, None	66	6	Yes	Yes	No	No	No	1	1	0	0	1	0	0	1	0	0	0	0	1	0	1	1	1	1	1	1	0	0	1	0	0	0	0	0	0	1	1	1	0	44.4444	Primary School or less	Primary School or less
2465	12	42	MALE	CURRENTLY MARRIED	High School Completed	No, None	34	7	Yes	No	No	No	No	1	1	0	0	1	0	0	1	1	0	0	0	1	1	1	1	1	1	1	1	1	0	0	1	0	0	0	0	0	1	1	1	1	5.55556	More than Primary School	Primary School or less
2698	11	60	MALE	WIDOWED	Less than Primary School	No, None	38	3	No	No	No	No	No	1	1	0	0	1	0	0	1	1	0	0	0	1	1	1	1	1	1	1	0	0	0	1	1	1	1	1	0	0	1	1	1	0	38.8889	Primary School or less	Primary School or less
3100	10	45	MALE	COHABITATING	Primary School Completed	No, None	26	5	No	No	No	No	No	1	1	0	0	1	0	0	1	1	0	0	0	1	1	1	1	1	1	0	1	1	1	0	1	0	0	0	0	0	1	1	1	0	69.4444	Primary School or less	Primary School or less
3073	13	43	MALE	COHABITATING	Primary School Completed	No, None	64	6	Yes	No	No	No	Yes	1	1	0	0	1	0	0	1	0	0	0	0	1	1	1	0	1	0	0	1	1	0	1	1	0	0	0	0	0	1	1	1	0	50	Primary School or less	Primary School or less
2958	11	65	FEMALE	WIDOWED	Less than Primary School	No, None	50	4	No	No	No	No	No	1	1	0	0	1	0	0	1	1	0	0	0	1	1	1	1	0	0	0	1	1	1	1	1	1	0	0	0	0	1	1	1	0	27.7778	Primary School or less	Primary School or less
2666	10	49	FEMALE	NEVER MARRIED NOT COHABITATING	Postgraduate Completed	No, None	30	2	Yes	No	No	No	Yes	1	1	0	0	1	0	0	1	0	1	0	0	1	1	1	1	1	1	1	1	1	1	1	1	0	0	0	0	0	1	1	1	0	13.8889	More than Primary School	More than Primary School
2733	13	48	FEMALE	COHABITATING	Secondary School Completed	No, None	38	2	Yes	No	No	No	Yes	1	1	0	0	1	0	0	1	1	0	0	0	1	1	0	1	1	1	0	1	1	0	1	1	1	0	0	0	0	1	1	0	0	44.4444	More than Primary School	Primary School or less
2616	12	49	FEMALE	NEVER MARRIED NOT COHABITATING	Primary School Completed	No, None	62	5	No	No	No	No	No	0	1	0	0	1	0	0	1	0	0	0	0	0	0	1	1	1	0	0	0	1	0	0	0	1	0	0	0	0	1	1		0	58.3333	Primary School or less	Primary School or less
2531	10	51	FEMALE	SEPARATED/DIVORCED	Primary School Completed	No, None	47	2	Yes	No	No	No	No	1	1	0	0	1	0	0	1	1	0	0	0	1	1	1	1	1	1	1	1	1	1	0	1	0	0	0	0	0	1	1	1	0	80.5556	Primary School or less	Primary School or less
2653	10	75	FEMALE	WIDOWED	Primary School Completed	No, None	67	3	Yes	No	No	No	No	1	1	0	0	1	0	1	1	1	1	1	0	1	1	1	1	1	1	1	1	1	1	0	1	0	0	0	0	1	1	1	1	0	19.4444	Primary School or less	Primary School or less
3103	10	53	MALE	COHABITATING	Primary School Completed	No, None	40	7	No	No	No	No	No	1	1	0	0	1	0	0	1	1	0	0	0	1	1	0	1	1	1	0	1	0	0	1	1	0	0	0	0	0	1	1	1	0	44.4444	Primary School or less	Primary School or less
3027	10	39	MALE	COHABITATING	Secondary School Completed	No, None	44	4	Yes	No	No	No	No	0	1	0	0	1	0	0	1	1	0	0	0	1	1	1	1	1	1	1	1	1	0	1	1	0	0	0	0	0	1	1	1	0	27.7778	More than Primary School	Primary School or less
3081	11	59	FEMALE	WIDOWED	No Formal Education	No, None	48	1	No	Yes	No	No	No	1	1	0	0	1	0	0	1	1	0	0	0	1	1	1	1	1	1	1	1	1	1	0	1	0	0	0	0	0	1	1		0	58.3333	Primary School or less	Primary School or less
2714	11	56	FEMALE	CURRENTLY MARRIED	Primary School Completed	No, None	42	3	Yes	No	No	No	No	1	1	0	0	1	0	1	1	1	0	0	0	1	1	1	1	1	1	1	1	1	1	0	1	0	0	0	0	0	1	1	1	1	27.7778	Primary School or less	Primary School or less
2957	11	65	MALE	CURRENTLY MARRIED	Primary School Completed	No, None	28	5	Yes	No	No	No	No	1	1	0	0	1	0	0	1	1	0	0	0	1	1	1	1	1	0	0	1	1	0	1	1	0	0	0	0	0	1	1	1	1	86.1111	Primary School or less	Primary School or less
2921	13	62	FEMALE	NEVER MARRIED NOT COHABITATING	Less than Primary School	No, None	43	3	Yes	No	No	No	No	1	1	0	0	0	0	0	1	0	0	0	0	0	0	0	0	1	0	0	0	0	0	1	1	0	0	0	0	0	1	1	1	0	13.8889	Primary School or less	Primary School or less
2707	11	65	FEMALE	NEVER MARRIED NOT COHABITATING	Primary School Completed	No, None	59	7	No	No	No	No	No	1	1	0	0	1	0	0	1	1	0	0	0	1	1	0	0	1	0	0	0	1	0	1	1	0	0	0	0	0	1	1	1	0	50	Primary School or less	Primary School or less
3078	13	41	MALE	NEVER MARRIED NOT COHABITATING	Primary School Completed	No, None	44	3	No	No	No	No	No	0	1	0	0	1	0	0	1	0	0	0	0	1	0	1	1	1	0	0	0	0	0	0	0	1	0	0	0	0	1	1	0	0	55.5556	Primary School or less	Primary School or less
2914	11	73	MALE	CURRENTLY MARRIED	No Formal Education	No, None	62	3	No	Yes	No	No	No	0	1	0	0	1	0	0	1	0	0	0	0	0	0	0	1	1	1	0	1	1	0	1	0	1	0	0	0	0	1	1	1	1	13.8889	Primary School or less	Primary School or less
2731	12	30	MALE	COHABITATING	Primary School Completed	No, None	23	7	No	No	No	No	No	0	1	0	0	1	0	0	1	0	0	0	0	1	1	1	1	1	0	0	1	1	0	1	1	0	0	0	0	0	1	1	1	0	41.6667	Primary School or less	Primary School or less
3114	14	43	MALE	CURRENTLY MARRIED	Secondary School Completed	No, None	51	4	Yes	No	No	No	No	1	1	0	0	1	1	0	1	1	0	0	0	1	1	1	1	1	1	0	1	1	0	0	1	1	0	0	0	0	1	1	1	1	30.5556	More than Primary School	Primary School or less
3086	11	49	FEMALE	SEPARATED/DIVORCED	Primary School Completed	No, None	32	6	Yes	Yes	No	No	Yes	1	1	0	0	1	0	0	1	0	0	0	0	1	1	0	1	1	0	0	1	1	0	1	1	0	0	0	0	0	1	1	1	0	25	Primary School or less	Primary School or less
3106	11	65	FEMALE	NEVER MARRIED NOT COHABITATING	Less than Primary School	No, None	45	4	No	No	No	No	No	0	1	0	0	1	0	0	1	0	0	0	0	1	1	1	1	1	1	1	0	1	1	1	1	0	0	1	1	0	1	1	1	0	8.33333	Primary School or less	Primary School or less
3067	13	57	FEMALE	NEVER MARRIED NOT COHABITATING	Less than Primary School	No, None	32	4	Yes	No	No	No	Yes	1	1	0	0	1	0	0	1	0	0	0	0	1	1	1	1	1	1	1	1	1	1	1	1	0	0	0	0	0	1	1	1	0	41.6667	Primary School or less	Primary School or less
3119	14	24	FEMALE	SEPARATED/DIVORCED	Primary School Completed	No, None	24	6	No	No	No	No	No	1	1	0	0	1	0	0	1	0	0	0	0	1	1	1	1	1	0	0	1	1	0	1	1	0	0	0	0	0	1	1	1	0	27.7778	Primary School or less	Primary School or less
3072	10	58	MALE	COHABITATING	No Formal Education	No, None	32	8	No	No	No	No	No	1	1	0	0	1	0	0	1	0	0	0	0	1	1	0	1	0	0	0	1	1	0	1	1	1	0	0	0	0	1	1		0	16.6667	Primary School or less	Primary School or less
2461	10	41	MALE	CURRENTLY MARRIED	Primary School Completed	No, None	39	5	No	No	No	No	No	1	1	0	0	1	1	0	1	0	0	0	0	1	1	1	1	1	0	0	0	0	0	1	1	1	1	1	1	0	1	1	1	1		Primary School or less	Primary School or less
2856	14	72	MALE	CURRENTLY MARRIED	Less than Primary School	No, None	28	3	No	No	No	No	No	1	1	0	0	1	0	0	1	1	0	0	0	1	1	1	1	1	1	1	1	1	0	0	1	1	0	0	0	0	1	1	1	1	58.3333	Primary School or less	Primary School or less
3111	11	59	MALE	COHABITATING	Less than Primary School	No, None	43	2	No	No	No	No	No	1	1	0	0	1	0	0	1	1	0	0	0	1	0	0	1	1	1	1	1	1	1	1	0	0	0	0	0	0	1	1	1	0	30.5556	Primary School or less	Primary School or less
3028	10	44	FEMALE	NEVER MARRIED NOT COHABITATING	Primary School Completed	No, None	67	3	No	Yes	No	No	No	1	1	0	0	1	0	0	1	0	0	0	0	1	0	1	1	0	1	0	1	1	0	1	1	0	0	0	0	0	1	1	1	0	30.5556	Primary School or less	Primary School or less
2991	11	55	MALE	COHABITATING	Primary School Completed	No, None	52	5	No	No	No	No	No	1	1	0	0	1	0	0	1	0	0	0	0	1	1	1	1	1	1	0	1	1	0	1	1	0	0	0	0	0	1	1	1	0	30.5556	Primary School or less	Primary School or less
3051	14	51	FEMALE	CURRENTLY MARRIED	Primary School Completed	No, None	73	2	Yes	No	No	No	No	1	1	0	0	1	0	0	1	1	0	0	0	1	1	1	1	1	1	1	1	1	1	0	1	0	1	0	0	0	1	1	1	1	41.6667	Primary School or less	Primary School or less
2706	12	45	FEMALE	NEVER MARRIED NOT COHABITATING	Primary School Completed	No, None	65	1	No	No	No	No	No	1	1	0	0	1	0	0	1	0	0	0	0	1	1	1	1	1	1	1	1	1	1	0	1	0	0	0	0	0	1	1	0	0	61.1111	Primary School or less	Primary School or less
3014	11	46	FEMALE	SEPARATED/DIVORCED	Secondary School Completed	No, None	50	5	No	Yes	No	No	No	1	1	1	0	1	0	0	1	1	1	0	0	1	1	1	1	1	1	1	1	1	1	0	1	0	0	1	0	0	1	1	1	0	33.3333	More than Primary School	Primary School or less
2970	12	63	FEMALE	WIDOWED	Less than Primary School	No, None	54	2	Yes	No	No	No	No	1	1	0	0	1	0	1	1	1	0	0	0	1	1	1	1	1	1	1	1	1	1	0	1	0	0	0	0	0	1	1	1	0	13.8889	Primary School or less	Primary School or less
2492	12	30	FEMALE	NEVER MARRIED NOT COHABITATING	Primary School Completed	No, None	30	4	No	No	No	No	No	1	1	0	0	1	0	0	1	1	0	0	0	0	1	0	1	1	0	0	1	0	1	1	1	0	0	0	0	0	1	1	1	0	44.4444	Primary School or less	Primary School or less
3093	11	50	MALE	COHABITATING	Less than Primary School	No, None	43	7	No	No	No	No	No	1	1	0	0	1	0	0	1	1	0	0	0	1	1	1	1	1	1	1	1	1	0	1	1	0	0	0	0	0	1	1	1	0	2.77778	Primary School or less	Primary School or less
2968	13	48	FEMALE	NEVER MARRIED NOT COHABITATING	Primary School Completed	No, None	34	9	Yes	Yes	No	Yes	No	1	1	0	0	1	0	0	1	0	0	0	0	0	0	0	1	1	1	0	1	1	0	1	1	0	0	0	0	0	1	1	1	0	63.8889	Primary School or less	Primary School or less
2711	10	77	MALE	WIDOWED	Primary School Completed	No, None	50	5	Yes	No	No	No	No	1	1	0	0	1	0	0	1	1	0	0	0	1	1	1	1	1	1	1	1	1	1	0	1	0	0	0	0	0	1	1	1	0	63.8889	Primary School or less	Primary School or less
3005	12	58	MALE	CURRENTLY MARRIED	Less than Primary School	No, None	58	5	No	No	No	No	No	0	1	0	0	0	0	0	1	0	0	0	0	1	1	1	0	0	1	1	1	1	0	1	1	0	0	0	0	0	1	1	1	1	30.5556	Primary School or less	Primary School or less
3113	11	46	MALE	CURRENTLY MARRIED	High School Completed	No, None	34	5	Yes	Yes	No	No	No	1	1	0	0	1	1	0	1	1	0	0	0	1	1	1	1	1	1	1	1	1	1	0	1	0	0	0	0	0	1	1	1	1	27.7778	More than Primary School	Primary School or less
3012	13	36	MALE	NEVER MARRIED NOT COHABITATING	Primary School Completed	No, None	27	4	No	Yes	No	No	No	1	1	0	0	1	0	0	1	1	0	0	0	1	1	1	1	1	1	1	1	1	0	1	1	0	0	0	0	0	1	1	1	0	33.3333	Primary School or less	Primary School or less
2955	11	54	FEMALE	WIDOWED	Primary School Completed	No, None	51	7	Yes	Yes	No	No	No	1	1	0	0	1	0	0	1	1	0	0	0	1	1	1	1	1	0	0	1	1	0	1	0	0	0	0	0	0	1	1	1	0	66.6667	Primary School or less	Primary School or less
3065	13	33	MALE	CURRENTLY MARRIED	Secondary School Completed	No, None	51	5	Yes	No	No	No	Yes	1	1	0	0	1	0	0	1	1	0	0	0	1	1	1	1	1	1	0	1	1	1	0	1	0	0	0	0	0	1	1	1	1	63.8889	More than Primary School	Primary School or less
2927	10	34	FEMALE	NEVER MARRIED NOT COHABITATING	Secondary School Completed	No, None	35	4	Yes	No	No	No	No	1	1	0	0	1	0	0	1	0	0	0	0	1	1	0	1	1	1	0	1	1	1	0	1	0	0	0	0	0	1	1	1	0	63.8889	More than Primary School	More than Primary School
2966	11	42	FEMALE	WIDOWED	Primary School Completed	No, None	61	4	No	No	No	No	No	1	1	0	0	1	0	0	1	0	0	0	0	1	0	1	1	1	1	1	1	1	1	0	1	0	0	0	0	0	1	1	1	0	50	Primary School or less	Primary School or less
2971	11	59	MALE	CURRENTLY MARRIED	No Formal Education	No, None	54	4	No	No	No	No	No	1	1	0	0	1	0	0	1	1	0	0	0	1	1	1	1	1	1	1	1	1	0	0	1	0	0	0	0	0	1	1	1	1	55.5556	Primary School or less	Primary School or less
2663	10	54	MALE	CURRENTLY MARRIED	Primary School Completed	No, None	38	2	No	Yes	No	No	No	1	1	0	0	1	0	0	1	0	0	0	0	1	0	1	0	1	0	0	1	0	0	1	0	0	0	0	0	0	1	1	1	1	44.4444	Primary School or less	Primary School or less
2712	10	50	FEMALE	NEVER MARRIED NOT COHABITATING	Primary School Completed	No, None	63	2	No	No	No	No	No	1	1	0	0	1	0	0	1	0	0	0	0	1	1	1	0	1	0	0	1	1	0	1	1	1	0	0	0	0	1	1		0	19.4444	Primary School or less	Primary School or less
2646	10	50	FEMALE	NEVER MARRIED NOT COHABITATING	No Formal Education	No, None	60	4	No	Yes	No	No	No	1	1	0	0	1	0	0	1	0	0	0	0	1	0	1	1	1	1	0	1	1	0	1	0	0	0	0	0	0	1	1	0	0	11.1111	Primary School or less	More than Primary School
3031	13	35	MALE	COHABITATING	Primary School Completed	No, None	39	3	Yes	No	No	No	No	0	1	0	0	1	0	0	1	0	0	0	0	1	1	1	1	1	1	0	1	1	1	1	1	1	1	0	0	0	1	1	1	0	22.2222	Primary School or less	Primary School or less
3036	10	50	MALE	CURRENTLY MARRIED	Primary School Completed	No, None	55	4	Yes	No	No	No	No	1	1	0	0	1	0	0	1	0	1	0	0	1	1	1	1	1	1	1	1	1	1	0	1	0	0	0	0	0	1	1	1	1	13.8889	Primary School or less	Primary School or less
2729	14	31	MALE	NEVER MARRIED NOT COHABITATING	Primary School Completed	No, None	26	4	No	No	No	No	No	1	1	0	0	1	0	0	1	1	0	0	0	1	1	1	1	1	0	1	1	0	1	1	0	1	0	0	0	0	1	1	1	0	55.5556	Primary School or less	Primary School or less
3061	10	29	MALE	CURRENTLY MARRIED	Secondary School Completed	No, None	23	4	Yes	No	No	No	No	1	1	0	0	1	0	0	1	1	0	0	0	1	1	1	1	1	1	0	1	1	0	1	1	0	0	0	0	0	1	1	1	1	27.7778	More than Primary School	Primary School or less
2910	10	60	FEMALE	WIDOWED	Primary School Completed	No, None	70	3	No	No	No	No	No	1	1	1	0	1	0	0	1	1	0	0	0	1	1	1	1	1	1	1	1	1	1	0	1	0	0	0	0	0	1	1	1	0	47.2222	Primary School or less	Primary School or less
2544	10	29	MALE	NEVER MARRIED NOT COHABITATING	Secondary School Completed	No, None	55	1	No	Yes	No	No	No	1	1	0	0	1	0	0	1	1	0	0	0	1	1	1	1	1	1	0	1	1	0	1	1	0	0	0	0	0	1	1		0	41.6667	More than Primary School	Primary School or less
2500	14	53	FEMALE	NEVER MARRIED NOT COHABITATING	Primary School Completed	No, None	53	4	No	No	No	No	No	1	1	0	0	1	0	0	1	1	0	0	0	1	1	1	1	1	1	1	1	1	1	0	1	0	0	0	0	0	1	1	1	0	77.7778	Primary School or less	Primary School or less
2962	13	64	FEMALE	WIDOWED	Less than Primary School	No, None	29	6	No	No	No	No	No	1	1	0	0	1	0	0	1	1	0	0	0	1	1	1	1	1	1	0	1	1	1	0	1	0	0	0	0	0	1	1	1	0	25	Primary School or less	Primary School or less
2809	12	68	MALE	COHABITATING	Less than Primary School	No, None	21	7	No	No	No	No	No	1	1	0	0	1	0	0	1	0	0	0	0	1	0	1	1	1	1	1	1	1	0	1	1	1	0	0	0	0	1	1		0	30.5556	Primary School or less	More than Primary School
3016	10	45	MALE	COHABITATING	Primary School Completed	No, None	35	6	No	No	No	No	No	1	1	0	0	1	0	0	1	0	0	0	0	1	0	0	1	0	0	0	1	1	0	1	0	0	0	0	0	0	1	1	1	0	16.6667	Primary School or less	Primary School or less
3024	13	99	FEMALE	WIDOWED	Less than Primary School	No, None	48	13	Yes	No	No	No	No	1	1	0	0	1	0	0	0	0	0	0	0	0	0	1	1	1	1	1	1	1	1	1	1	1	0	0	1	0	1	1	1	0	25	Primary School or less	Primary School or less
2974	10	38	MALE	COHABITATING	Primary School Completed	No, None	41	3	Yes	No	No	No	No	1	1	0	0	1	0	0	1	1	0	0	0	1	1	0	1	1	1	0	1	1	0	1	1	0	0	0	0	0	1	1	1	0	25	Primary School or less	Primary School or less
2621	14	72	MALE	WIDOWED	No Formal Education	No, None	45	1	No	No	No	No	No	1	1	1	0	0	0	0	1	1	0	0	0	0	1	0	1	1	1	0	0	0	0	1	1	0	0	0	0	0	1	1	1	0	33.3333	Primary School or less	Primary School or less
2735	12	50	FEMALE	NEVER MARRIED NOT COHABITATING	Primary School Completed	No, None	44	4	No	No	No	No	No	1	1	0	0	1	0	0	1	1	0	0	0	1	1	1	1	1	0	1	1	1	1	1	0	1	0	0	0	0	1	1	1	0	80.5556	Primary School or less	Primary School or less
3077	10	67	FEMALE	WIDOWED	No Formal Education	No, None	45	4	No	No	No	No	No	1	1	0	0	0	0	0	1	0	0	0	0	1	1	1	1	1	1	1	1	0	0	1	1	0	0	0	0	0	1	1	1	0	63.8889	Primary School or less	Primary School or less
2988	10	37	MALE	COHABITATING	Primary School Completed	No, None	47	9	Yes	Yes	No	No	No	1	1	0	0	1	1	0	1	1	0	0	0	1	1	1	1	1	0	1	1	1	0	1	1	0	0	0	0	0	1	1	1	0	41.6667	Primary School or less	Primary School or less
2703	10	33	FEMALE	NEVER MARRIED NOT COHABITATING	High School Completed	No, None	28	5	No	No	No	No	No	1	1	0	0	1	0	0	1	1	0	0	0	1	1	1	1	1	1	1	1	1	1	0	1	0	0	0	0	0	1	1	1	0	38.8889	More than Primary School	Primary School or less
2633	11	45	FEMALE	NEVER MARRIED NOT COHABITATING	Less than Primary School	No, None	58	5	Yes	No	No	No	No	1	1	0	0	1	0	0	1	0	0	0	0	1	1	0	1	1	1	1	1	1	1	0	1	1	0	0	0	0	1	1	1	0		Primary School or less	Primary School or less
2490	10	42	MALE	CURRENTLY MARRIED	Secondary School Completed	Voluntary/private health insurance	34	3	Yes	No	No	No	Yes	1	1	0	0	1	0	1	1	1	0	0	0	1	1	1	0	1	0	1	1	1	1	0	1	0	0	0	0	0	1	1	1	1	38.8889	More than Primary School	Primary School or less
2769	11	67	MALE	COHABITATING	Less than Primary School	No, None	71	6	No	No	No	No	No	1	1	0	0	1	0	0	1	1	0	0	0	1	1	1	1	1	1	1	1	1	1	1	1	1	0	0	0	0	1	1	1	0	58.3333	Primary School or less	Primary School or less
2744	14	50	MALE	COHABITATING	Less than Primary School	No, None	37	3	Yes	Yes	No	No	Yes	1	1	0	0	1	0	0	1	0	0	0	0	1	0	1	1	1	1	1	1	1	0	0	1	1	0	0	0	0	1	1	1	0	47.2222	Primary School or less	Primary School or less
2614	13	28	MALE	COHABITATING	Primary School Completed	No, None	75	2	No	No	No	No	No	0	1	0	0	1	0	0	1	0	0	0	0	1	0	1	1	0	0	0	0	0	0	0	0	0	0	1	1	0	1	1	0	0	44.4444	Primary School or less	Primary School or less
3069	12	54	FEMALE	SEPARATED/DIVORCED	Secondary School Completed	No, None	63	6	Yes	Yes	No	No	No	1	1	0	0	1	0	0	1	1	0	0	0	1	1	1	1	1	0	1	1	1	1	1	1	1	0	0	0	0	1	1	1	0	38.8889	More than Primary School	Primary School or less
3095	10	47	FEMALE	WIDOWED	Less than Primary School	No, None	46	7	Yes	No	No	No	Yes	1	1	0	0	1	0	0	1	0	0	0	0	1	0	1	1	1	1	1	1	1	0	0	1	0	0	0	0	0	1	1	1	0	25	Primary School or less	Primary School or less
2766	11	58	FEMALE	NEVER MARRIED NOT COHABITATING	No Formal Education	No, None	27	6	Yes	Yes	Yes	No	Yes	1	1	0	0	1	1	0	1	0	0	0	0	1	1	1	1	1	1	1	1	1	1	1	1	0	0	0	0	0	1	1	1	0	52.7778	Primary School or less	Primary School or less
2709	11	73	FEMALE	WIDOWED	Primary School Completed	No, None	57	3	Yes	No	No	No	No	1	1	0	0	1	0	0	1	1	0	0	0	1	1	1	1	1	1	1	1	1	1	0	1	0	0	0	0	0	1	1	1	0	44.4444	Primary School or less	Primary School or less
2961	10	42	FEMALE	SEPARATED/DIVORCED	Primary School Completed	No, None	33	2	No	No	No	No	No	1	1	0	0	1	0	0	1	1	0	0	0	1	1	0	1	1	0	1	1	1	0	1	1	0	0	0	0	0	1	1		0	38.8889	Primary School or less	Primary School or less
2989	10	47	FEMALE	NEVER MARRIED NOT COHABITATING	Primary School Completed	No, None	34	5	No	Yes	No	No	No	1	1	0	0	1	0	0	1	1	0	0	0	1	1	0	0	1	1	0	1	1	1	1	1	0	0	0	0	0	1	1	1	0	27.7778	Primary School or less	Primary School or less
2527	13	50	FEMALE	CURRENTLY MARRIED	Primary School Completed	No, None	58	4	No	No	No	No	No	1	1	0	0	1	0	1	1	1	0	0	0	1	1	1	1	1	1	1	1	1	1	0	1	0	0	0	0	0	1	1	1	1	47.2222	Primary School or less	Primary School or less
3085	13	43	FEMALE	WIDOWED	High School Completed	No, None	49	5	No	Yes	No	No	No	1	1	0	0	1	0	0	1	1	0	0	0	1	1	1	1	1	1	1	1	1	1	0	1	0	0	0	0	0	1	1	1	0	41.6667	More than Primary School	Primary School or less
2767	14	33	FEMALE	NEVER MARRIED NOT COHABITATING	Secondary School Completed	No, None	42	7	Yes	Yes	No	No	No	1	1	0	0	1	0	0	1	0	0	0	0	1	1	1	1	1	1	1	1	1	0	1	1	0	0	0	0	0	1	1	1	0	27.7778	More than Primary School	Primary School or less
2753	10	64	MALE	CURRENTLY MARRIED	No Formal Education	No, None	46	11	No	No	No	No	No	1	1	0	0	1	0	0	1	0	0	0	0	1	1	1	0	1	1	1	1	1	1	0	1	0	0	0	0	0	1	1	1	1	19.4444	Primary School or less	Primary School or less
2806	11	59	FEMALE	NEVER MARRIED NOT COHABITATING	Less than Primary School	No, None	61	6	Yes	Yes	No	No	No	1	1	0	0	1	0	0	1	0	0	0	0	1	1	1	1	0	1	1	1	0	1	0	0	0	0	0	0	0	1	1	1	0	55.5556	Primary School or less	Primary School or less
2713	13	63	FEMALE	CURRENTLY MARRIED	No Formal Education	No, None	54	6	No	No	No	No	No	1	1	0	0	1	0	0	1	0	0	0	0	1	1	1	1	1	0	0	1	1	0	1	1	0	0	0	0	0	1	1	1	1	30.5556	Primary School or less	More than Primary School
3046	13	43	MALE	CURRENTLY MARRIED	Secondary School Completed	No, None	52	7	Yes	No	No	No	Yes	1	1	0	0	1	0	1	1	1	0	0	0	1	1	1	1	1	1	1	1	1	0	0	1	0	0	0	0	0	1	1	1	1	11.1111	More than Primary School	Primary School or less
3064	11	50	FEMALE	SEPARATED/DIVORCED	Primary School Completed	No, None	33	4	Yes	No	No	No	No	1	1	0	0	1	0	0	1	1	0	0	0	1	1	1	1	1	1	1	1	1	1	0	1	0	0	0	0	0	1	1	1	0	33.3333	Primary School or less	Primary School or less
2644	10	48	MALE	COHABITATING	Primary School Completed	No, None	55	1	No	No	No	No	No	1	1	0	0	0	0	0	1	1	0	0	0	1	0	0	0	1	0	0	0	0	0	0	0	1	0	0	0	0	1	1		0	22.2222	Primary School or less	Primary School or less
3101	14	27	FEMALE	NEVER MARRIED NOT COHABITATING	Primary School Completed	No, None	55	3	No	No	No	No	No	0	1	0	0	1	0	0	1	1	0	0	0	1	1	0	0	1	1	1	1	1	0	1	1	0	0	0	0	0	1	1	1	0	22.2222	Primary School or less	Primary School or less
2963	11	59	FEMALE	NEVER MARRIED NOT COHABITATING	Primary School Completed	No, None	54	5	Yes	No	No	No	No	1	1	0	0	1	0	0	1	1	0	0	0	1	1	1	1	1	0	0	1	1	0	0	1	0	0	0	0	0	1	1	1	0	27.7778	Primary School or less	Primary School or less
3033	13	46	FEMALE	WIDOWED	Secondary School Completed	No, None	33	5	No	Yes	No	No	No	1	1	0	0	1	0	0	1	1	0	0	0	1	1	0	1	1	1	1	1	1	0	0	1	0	0	0	0	0	1	1	1	0	41.6667	More than Primary School	Primary School or less
2533	10	52	FEMALE	SEPARATED/DIVORCED	Less than Primary School	No, None	37	4	Yes	Yes	No	No	No	1	1	0	0	1	0	0	1	0	0	0	0	1	1	1	1	1	1	1	1	1	1	1	0	1	0	0	0	0	1	1	1	0	13.8889	Primary School or less	Primary School or less
2701	11	51	FEMALE	NEVER MARRIED NOT COHABITATING	No Formal Education	No, None	24	3	No	No	No	No	No	1	1	0	0	1	0	0	1	1	0	0	0	1	0	1	1	1	1	1	1	1	0	0	1	0	0	0	0	0	1	1	0	0	86.1111	Primary School or less	Primary School or less
3102	12	55	MALE	COHABITATING	Less than Primary School	No, None	46	7	Yes	Yes	No	No	No	1	1	0	0	1	0	0	1	1	0	0	0	1	1	1	0	1	1	1	1	1	0	1	1	0	0	0	0	0	1	1	1	0	16.6667	Primary School or less	Primary School or less
2662	10	49	FEMALE	SEPARATED/DIVORCED	Secondary School Completed	No, None	44	5	Yes	No	No	No	No	1	1	0	0	1	0	0	1	0	0	0	0	1	1	1	1	1	1	1	1	1	0	1	0	0	0	0	0	0	1	1		0	33.3333	More than Primary School	Primary School or less
3074	13	64	FEMALE	WIDOWED	Primary School Completed	No, None	43	6	Yes	No	No	No	No	1	1	0	0	1	0	0	1	1	0	0	0	1	1	1	1	1	1	1	1	1	1	0	1	0	0	0	0	0	1	1	1	0	52.7778	Primary School or less	Primary School or less
2684	14	61	FEMALE	WIDOWED	Less than Primary School	No, None	37	2	No	No	No	No	No	1	1	0	0	1	0	0	1	1	0	0	0	1	1	1	1	1	1	1	1	1	1	1	1	1	1	1	1	0	1	1	1	0	38.8889	Primary School or less	Primary School or less
2821	14	37	MALE	COHABITATING	Primary School Completed	No, None	41	4	No	No	No	No	No	1	1	0	0	1	0	0	1	1	0	0	0	1	1	0	1	1	1	1	1	1	0	0	1	0	0	0	0	0	1	1		0	11.1111	Primary School or less	More than Primary School
2507	10	31	MALE	COHABITATING	Primary School Completed	No, None	27	2	No	No	No	No	No	0	1	0	0	1	0	0	1	0	0	0	0	1	1	0	1	1	0	0	1	1	0	1	1	0	0	0	0	0	1	1		0	44.4444	Primary School or less	Primary School or less
2973	10	59	MALE	SEPARATED/DIVORCED	Primary School Completed	No, None	34	1	No	No	No	No	No	1	1	0	0	0	1	0	1	1	0	0	0	1	1	1	0	1	0	0	0	0	0	1	0	0	0	0	0	0	1	1	1	0	16.6667	Primary School or less	Primary School or less
2676	13	41	FEMALE	NEVER MARRIED NOT COHABITATING	Primary School Completed	No, None	41	4	No	No	No	No	No	1	1	0	0	1	0	0	1	1	0	1	0	1	1	1	1	1	1	1	0	0	0	1	1	1	0	0	0	0	1	1		0	19.4444	Primary School or less	Primary School or less
3021	10	50	FEMALE	SEPARATED/DIVORCED	Primary School Completed	No, None	32	2	Yes	No	No	No	No	1	0	0	0	0	0	0	1	0	0	0	0	1	0	0	0	0	0	0	0	0	0	1	0	1	0	0	0	0	1	1		0	30.5556	Primary School or less	Primary School or less
2660	15	45	FEMALE	WIDOWED	No Formal Education	No, None	58	4	No	No	No	No	No	1	1	0	0	0	0	0	1	0	0	0	0	0	0	1	1	1	0	0	0	0	0	0	0	0	0	0	0	0	1	1	1	0	50	Primary School or less	Primary School or less
2751	18	31	FEMALE	NEVER MARRIED NOT COHABITATING	Primary School Completed	No, None	31	2	No	No	No	No	No	1	1	0	0	1	0	0	1	0	0	0	0	1	0	1	1	1	1	1	1	1	0	1	1	0	0	0	0	0	1	1	1	0	50	Primary School or less	Primary School or less
3003	21	49	MALE	CURRENTLY MARRIED	Less than Primary School	No, None	56	6	Yes	No	No	No	No	1	1	0	0	1	0	0	1	0	0	0	0	1	0	1	1	1	1	1	1	1	1	0	1	0	0	0	0	0	1	1	1	1	50	Primary School or less	Primary School or less
2538	18	29	FEMALE	NEVER MARRIED NOT COHABITATING	Primary School Completed	No, None	27	2	No	No	No	No	No	0	1	0	0	1	0	0	1	1	0	0	0	1	1	1	1	1	1	1	1	1	1	1	1	0	0	0	0	0	1	1	1	0	27.7778	Primary School or less	More than Primary School
2985	16	31	FEMALE	NEVER MARRIED NOT COHABITATING	Secondary School Completed	No, None	29	3	Yes	No	No	No	No	1	1	0	0	1	0	0	1	1	0	0	0	1	1	1	1	1	1	1	1	1	1	0	1	0	0	0	0	0	1	1	1	0	50	More than Primary School	Primary School or less
3105	18	43	FEMALE	NEVER MARRIED NOT COHABITATING	Primary School Completed	No, None	65	4	No	No	No	No	No	1	1	0	0	1	0	0	1	0	0	0	0	1	1	1	1	1	1	1	1	1	0	1	1	0	0	0	0	0	1	1	1	0	52.7778	Primary School or less	Primary School or less
2760	16	49	MALE	CURRENTLY MARRIED	Secondary School Completed	No, None	34	6	Yes	No	No	No	No	1	1	0	0	1	0	0	1	0	0	0	0	1	0	1	1	1	1	1	1	1	1	1	1	1	0	0	0	0	1	1	1	1	58.3333	More than Primary School	More than Primary School
2742	22	64	MALE	CURRENTLY MARRIED	Primary School Completed	No, None	25	6	Yes	No	No	No	No	1	1	0	0	1	0	0	1	0	0	0	0	1	1	1	1	1	0	1	1	1	0	1	1	1	0	0	0	0	1	1	1	1	16.6667	Primary School or less	Primary School or less
3091	15	53	MALE	CURRENTLY MARRIED	High School Completed	No, None	39	3	Yes	Yes	No	No	No	1	1	0	0	1	0	1	1	1	0	0	0	1	1	1	1	1	1	1	1	1	1	0	1	0	0	0	0	0	1	1	1	1	50	More than Primary School	Primary School or less
2757	17	55	MALE	NEVER MARRIED NOT COHABITATING	Primary School Completed	No, None	54	1	No	No	No	No	No	1	1	0	0	1	1	0	1	0	1	0	0	1	1	1	1	1	1	1	1	1	0	1	1	0	0	0	0	0	1	1	0	0	38.8889	Primary School or less	Primary School or less
3047	15	52	FEMALE	WIDOWED	No Formal Education	No, None	43	2	Yes	No	No	No	No	1	1	0	0	1	0	0	1	1	0	0	0	1	1	1	1	1	0	1	1	1	0	1	1	0	0	0	0	0	1	1	1	0	38.8889	Primary School or less	Primary School or less
2738	18	49	FEMALE	SEPARATED/DIVORCED	Primary School Completed	No, None	48	2	No	Yes	No	No	No	1	1	0	0	1	0	0	1	0	0	0	0	1	0	1	1	1	1	1	1	1	0	1	1	0	0	0	0	0	1	1	1	0	55.5556	Primary School or less	Primary School or less
2716	18	67	FEMALE	WIDOWED	Primary School Completed	No, None	32	8	Yes	No	No	No	No	1	1	0	0	1	0	0	1	1	0	0	0	1	1	1	1	1	0	1	1	1	1	0	1	0	0	0	0	0	1	1	1	0	47.2222	Primary School or less	Primary School or less
3057	17	59	FEMALE	SEPARATED/DIVORCED	Less than Primary School	No, None	65	6	Yes	No	No	No	Yes	1	1	0	0	1	0	1	1	1	0	0	0	1	1	0	1	1	1	1	1	1	0	1	1	1	0	0	0	0	1	1	1	0	13.8889	Primary School or less	Primary School or less
2765	18	80	FEMALE	WIDOWED	Less than Primary School	No, None	34	8	No	Yes	No	No	No	1	1	0	0	1	0	0	1	1	0	0	0	0	1	1	1	1	1	1	1	1	0	1	1	0	0	0	0	0	1	1	1	0	50	Primary School or less	Primary School or less
2501	19	47	FEMALE	NEVER MARRIED NOT COHABITATING	Primary School Completed	No, None	47	3	No	Yes	No	No	No	1	1	0	0	1	0	0	1	0	0	0	0	1	1	0	1	1	0	0	1	1	0	1	1	0	0	0	0	0	1	1	1	0	33.3333	Primary School or less	Primary School or less
2986	15	29	MALE	SEPARATED/DIVORCED	Primary School Completed	No, None	64	3	Yes	Yes	No	No	Yes	0	1	0	0	1	0	0	1	0	0	0	0	1	1	1	1	1	1	0	1	1	1	0	1	0	0	0	0	0	1	1	1	0	33.3333	Primary School or less	Primary School or less
2975	17	41	FEMALE	NEVER MARRIED NOT COHABITATING	Primary School Completed	No, None	43	8	No	No	No	No	No	1	1	0	0	1	0	1	1	1	0	0	0	1	1	1	1	1	1	1	1	1	1	1	1	1	1	1	0	0	1	1	1	0	52.7778	Primary School or less	Primary School or less
2715	20	42	FEMALE	NEVER MARRIED NOT COHABITATING	Secondary School Completed	No, None	67	2	Yes	No	No	No	No	1	1	0	0	1	0	0	1	1	0	0	0	1	0	1	0	1	1	1	1	1	1	1	0	0	0	0	0	0	1	1	1	0	33.3333	More than Primary School	Primary School or less
2981	16	50	MALE	CURRENTLY MARRIED	Less than Primary School	No, None	43	3	Yes	No	No	No	No	1	1	0	0	1	0	0	1	1	0	0	0	1	1	1	1	1	1	1	0	0	0	0	1	0	0	0	0	0	1	1		1		Primary School or less	Primary School or less
2752	17	28	MALE	COHABITATING	High School Completed	No, None	38	3	Yes	Yes	No	No	No	1	1	0	0	1	0	0	1	1	0	0	0	1	1	0	1	1	1	0	1	1	0	1	0	0	0	0	0	0	1	1	1	0	30.5556	More than Primary School	More than Primary School
3053	16	57	MALE	CURRENTLY MARRIED	Primary School Completed	No, None	58	11	Yes	Yes	No	Yes	No	1	1	0	0	1	1	1	1	1	0	0	0	1	1	1	1	1	1	1	1	1	0	0	1	0	1	0	0	0	1	1	1	1	38.8889	Primary School or less	Primary School or less
2762	18	52	FEMALE	WIDOWED	No Formal Education	No, None	73	3	Yes	Yes	No	No	No	1	1	0	0	1	0	0	1	1	0	0	0	1	1	1	1	1	1	1	1	1	1	0	1	0	0	0	0	0	1	1	1	0	11.1111	Primary School or less	Primary School or less
2732	20	46	FEMALE	WIDOWED	Primary School Completed	No, None	48	6	No	No	No	No	No	0	1	0	0	1	1	0	1	1	0	0	0	1	1	1	1	1	0	1	1	1	1	1	1	1	0	0	0	0	1	1	1	0	63.8889	Primary School or less	More than Primary School
2882		46	FEMALE	NEVER MARRIED NOT COHABITATING	Primary School Completed	No, None		3	No	No	No	No	No	1	1	0	0	1	0	0	1	1	0	0	0	0	0	0	1	1	0	0	1	1	0	1	1	1	0	0	0	0	1	1	1	0		Primary School or less
2926	17	52	FEMALE	SEPARATED/DIVORCED	Primary School Completed	No, None	33	3	No	Yes	No	No	No	1	1	0	0	1	0	0	1	0	0	0	0	1	0	0	1	1	1	1	1	0	0	1	1	0	0	0	0	0	1	1	1	0	41.6667	Primary School or less	Primary School or less
3034	16	39	MALE	CURRENTLY MARRIED	Primary School Completed	No, None	64	7	Yes	No	No	No	Yes	1	1	0	0	1	0	0	1	1	0	0	0	1	1	1	1	1	0	1	1	0	0	0	1	1	0	0	0	0	1	1	1	1	36.1111	Primary School or less	Primary School or less
2768	17	52	MALE	CURRENTLY MARRIED	Less than Primary School	No, None	43	6	Yes	No	No	No	No	1	1	0	0	1	0	0	1	1	0	0	0	1	1	1	1	1	1	1	1	1	1	1	1	0	0	0	0	0	1	1	1	1	80.5556	Primary School or less	Primary School or less
3075	20	44	FEMALE	WIDOWED	Less than Primary School	No, None	28	8	No	No	No	No	No	0	1	0	0	1	0	0	1	0	0	0	0	1	1	1	1	1	0	0	1	1	0	1	1	0	0	0	0	0	1	1	1	0	47.2222	Primary School or less	Primary School or less
2982	16	59	FEMALE	SEPARATED/DIVORCED	Primary School Completed	No, None	54	4	No	No	No	No	No	1	1	0	0	1	0	0	1	1	0	0	0	1	1	1	1	1	1	1	1	1	1	1	1	0	0	0	0	0	1	1	1	0	41.6667	Primary School or less	Primary School or less
2980	18	37	FEMALE	NEVER MARRIED NOT COHABITATING	Secondary School Completed	No, None	53	3	No	No	No	No	No	1	1	0	0	1	0	0	1	0	0	0	0	1	0	1	1	1	0	1	1	1	0	1	0	0	0	0	0	0	1	1	1	0	47.2222	More than Primary School	Primary School or less
3007	16	42	MALE	COHABITATING	Less than Primary School	No, None	45	4	No	No	No	No	No	1	1	0	0	1	0	0	0	0	0	0	0	1	1	0	1	1	0	0	0	1	0	1	0	1	0	0	0	0	1	1	1	0	13.8889	Primary School or less	Primary School or less
2600	15	60	FEMALE	WIDOWED	No Formal Education	No, None	59	2	Yes	No	No	No	Yes	1	1	0	0	1	0	0	0	0	0	0	0	1	1	1	1	1	0	0	1	1	1	0	0	0	0	0	0	0	1	1	1	0	47.2222	Primary School or less	Primary School or less
3030	18	85	FEMALE	WIDOWED	Primary School Completed	No, None	41	7		No	No	No	No	1	1	0	0	1	1	1	1	1	1	0	0	1	1	1	1	1	1	1	1	1	1	0	1	0	1	1	1	0	1	1	1	0	22.2222	Primary School or less	Primary School or less
3056	22	53	MALE	WIDOWED	Primary School Completed	No, None	37	2	No	No	No	No	No	1	1	0	0	1	0	1	1	0	0	0	0	1	1	0	0	1	1	0	0	1	0	1	1	1	0	0	0	0	1	1	1	0	44.4444	Primary School or less	More than Primary School
2972	16	54	FEMALE	SEPARATED/DIVORCED	Primary School Completed	No, None	59	3	No	No	No	No	No	1	1	0	0	1	0	0	1	0	0	0	0	1	1	1	1	1	0	0	1	1	0	0	1	1	0	0	0	0	1	1	1	0	41.6667	Primary School or less	Primary School or less
2983	18	53	FEMALE	NEVER MARRIED NOT COHABITATING	Less than Primary School	No, None	35	5	Yes	No	No	No	Yes	0	1	0	0	1	0	0	1	0	0	0	0	1	1	1	1	1	1	1	1	1	1	1	1	0	0	0	0	0	1	1	1	0	38.8889	Primary School or less	Primary School or less
2704	16	50	FEMALE	WIDOWED	Less than Primary School	No, None	52	6	Yes	No	No	No	No	1	1	0	0	1	0	0	1	0	0	0	0	1	1	1	1	1	1	1	1	1	1	1	1	1	0	0	0	0	1	1	1	0	72.2222	Primary School or less	Primary School or less
3110	23	35	MALE	CURRENTLY MARRIED	Primary School Completed	No, None	57	6	Yes	No	No	No	Yes	0	1	0	0	1	0	1	1	0	0	0	0	1	1	0	1	1	1	0	1	0	0	1	1	1	0	0	0	0	1	1	1	1	41.6667	Primary School or less	Primary School or less
3118		58	MALE	WIDOWED	Secondary School Completed	No, None		2	Yes	No	No	No	No	1	1	0	0	1	0	0	1	1	0	1	0	1	1	1	1	1	1	1	1	1	1	0	1	0	0	0	0	0	1	1	1	0		More than Primary School
3068	20	41	MALE	COHABITATING	Primary School Completed	No, None	54	2	Yes	No	No	No	No	0	1	0	0	1	0	0	1	0	0	0	0	0	0	0	0	0	0	0	0	0	0	0	0	0	0	0	0	0	1	1		0	66.6667	Primary School or less	Primary School or less
2582	26	35	FEMALE	WIDOWED	Primary School Completed	No, None	49	5	Yes	No	No	No	No	1	1	0	0	1	0	0	1	0	0	0	0	1	1	1	1	1	1	1	1	1	1	1	1	0	0	0	0	0	1	1		0	66.6667	Primary School or less	Primary School or less
2776	22	38	MALE	CURRENTLY MARRIED	Primary School Completed	No, None	31	4	No	Yes	No	No	No	1	1	0	0	1	0	0	1	1	0	0	0	1	1	1	1	1	1	1	1	1	0	0	1	0	0	0	0	0	1	1	1	1	47.2222	Primary School or less	Primary School or less
2541	15	50	MALE	CURRENTLY MARRIED	Primary School Completed	No, None	36	3	Yes	No	No	No	No	1	1	0	0	1	0	1	1	1	0	0	0	1	1	1	1	1	1	1	1	1	1	1	1	0	1	0	0	0	1	1	1	1	19.4444	Primary School or less	Primary School or less
3059	16	74	MALE	CURRENTLY MARRIED	College or University Completed	No, None	55	9	Yes	No	No	No	Yes	1	1	0	0	1	0	0	1	1	0	0	0	1	1	1	1	1	0	1	1	1	1	1	1	1	0	0	0	0	1	1	1	1	16.6667	More than Primary School	Primary School or less
3116	15	46	MALE	CURRENTLY MARRIED	Primary School Completed	No, None	18	5	Yes	No	No	No	Yes	1	1	0	0	1	0	0	1	0	0	0	0	1	0	1	1	1	1	1	0	1	1	1	1	0	0	0	0	0	1	1	1	1	19.4444	Primary School or less	Primary School or less
3082	15	52	MALE	CURRENTLY MARRIED	Primary School Completed	No, None	55	2	No	Yes	No	No	No	1	1	0	0	1	1	0	1	1	0	0	0	1	1	0	1	1	1	0	1	1	0	1	1	0	0	0	0	0	1	1	1	1	61.1111	Primary School or less	Primary School or less
2597	19	54	FEMALE	SEPARATED/DIVORCED	Primary School Completed	No, None	62	6	Yes	No	No	No	No	1	1	0	0	1	0	0	1	1	0	0	0	1	1	1	1	1	1	1	1	1	0	0	1	0	0	0	0	0	1	1	1	0	75	Primary School or less	Primary School or less
3032	19	43	MALE	COHABITATING	Less than Primary School	No, None	45	6	Yes	Yes	No	No	No	1	1	0	0	1	0	0	1	0	0	0	0	1	1	0	1	1	1	1	1	0	0	0	1	0	0	0	0	0	1	1	1	0	55.5556	Primary School or less	Primary School or less
3070	18	63	FEMALE	WIDOWED	Less than Primary School	No, None	22	5	No	No	No	No	No	1	1	0	0	1	0	0	1	1	0	0	0	1	1	1	1	1	1	1	1	1	0	0	1	1	0	0	0	0	1	1	1	0	66.6667	Primary School or less	Primary School or less
2984	18	39	MALE	CURRENTLY MARRIED	Primary School Completed	No, None	30	5	Yes	No	No	No	Yes	1	1	0	0	1	0	0	1	1	0	0	0	1	1	1	1	0	0	1	1	1	1	0	1	0	0	0	0	0	1	1	1	1	41.6667	Primary School or less	Primary School or less
3112	17	42	FEMALE	NEVER MARRIED NOT COHABITATING	Primary School Completed	No, None	44	7	Yes	Yes	No	No	Yes	1	1	0	0	1	0	0	1	1	0	0	0	1	1	1	1	1	1	1	1	1	0	1	1	0	0	0	0	0	1	1	1	0	22.2222	Primary School or less	Primary School or less
2815	15	63	FEMALE	NEVER MARRIED NOT COHABITATING	Primary School Completed	No, None	65	2	No	No	No	No	No	1	1	0	0	1	0	0	1	0	0	0	0	1	1	1	1	1	0	0	1	1	0	0	1	0	0	0	0	0	1	1	1	0	86.1111	Primary School or less	Primary School or less
2777	16	58	FEMALE	WIDOWED	Primary School Completed	No, None	27	6	Yes	No	No	No	No	1	1	0	0	1	0	1	1	1	1	0	0	1	1	1	1	1	1	1	1	1	1	0	1	0	0	1	1	0	1	1	1	0	16.6667	Primary School or less	Primary School or less
3013	19	52	FEMALE	WIDOWED	Less than Primary School	No, None	46	3	Yes	No	No	No	No	1	1	0	0	1	0	0	1	0	0	0	0	1	1	0	1	0	1	1	1	1	0	1	1	0	1	1	1	0	1	1	1	0	44.4444	Primary School or less	Primary School or less
2667	15	30	FEMALE	NEVER MARRIED NOT COHABITATING	Secondary School Completed	No, None	63	2	No	No	No	No	No	0	1	0	0	1	0	0	1	0	0	0	0	0	0	0	1	0	0	0	0	1	0	1	0	1	0	0	0	0	1	1	1	0	22.2222	More than Primary School	Primary School or less
2804	16	46	MALE	COHABITATING	Primary School Completed	No, None	47	6	Yes	Yes	No	No	Yes	1	1	0	0	1	0	0	1	0	0	0	0	1	0	1	0	1	1	0	1	1	0	1	0	0	0	0	0	0	1	1		0	52.7778	Primary School or less	Primary School or less
2990	15	45	MALE	COHABITATING	High School Completed	No, None	44	4	Yes	Yes	No	No	No	1	1	0	0	0	0	0	1	1	0	0	0	1	0	0	1	1	1	0	1	0	0	1	1	0	0	0	0	0	1	1	1	0	33.3333	More than Primary School	Primary School or less
2775	19	36	MALE	COHABITATING	High School Completed	No, None	36	3	Yes	Yes	No	No	No	1	1	0	0	1	0	0	1	1	0	0	0	1	1	0	1	1	1	1	1	1	0	0	1	0	0	1	0	0	1	1	1	0	55.5556	More than Primary School	Primary School or less
3049	16	55	FEMALE	CURRENTLY MARRIED	Primary School Completed	No, None	50	9	No	No	No	No	No	1	1	0	0	1	0	0	0	1	0	0	0	1	1	1	1	1	1	0	1	1	0	1	0	0	0	0	0	0	1	1	1	1	36.1111	Primary School or less	Primary School or less
2734	17	61	MALE	CURRENTLY MARRIED	Less than Primary School	No, None	50	7	No	Yes	No	No	No	1	1	0	0	1	0	0	1	1	0	0	0	1	1	1	1	1	1	1	1	1	0	1	1	0	0	0	0	0	1	1	1	1	44.4444	Primary School or less	Primary School or less
2781		47	MALE	CURRENTLY MARRIED	Less than Primary School	No, None		5	Yes	No	No	No	Yes	1	1	0	0	0	1	0	1	0	0	0	0	1	0	1	1	1	1	1	1	1	1	0	0	0	0	0	0	0	1	1	1	1		Primary School or less
3104	16	46	MALE	CURRENTLY MARRIED	No Formal Education	No, None	43	7	Yes	No	No	No	No	1	1	0	0	1	1	1	1	0	0	0	0	1	1	1	1	1	1	1	1	1	0	0	1	0	0	0	0	0	1	1	1	1	69.4444	Primary School or less	Primary School or less
2554	15	52	MALE	CURRENTLY MARRIED	Primary School Completed	No, None	52	4	No	No	No	No	No	1	1	0	0	1	0	0	0	0	0	0	0	1	0	1	1	1	1	1	0	0	1	1	1	0	0	0	0	1	1	1	0	1		Primary School or less	Primary School or less
2741	21	42	MALE	CURRENTLY MARRIED	Primary School Completed	No, None	38	6	Yes	No	No	No	Yes	1	1	0	0	1	0	0	1	0	0	0	0	1	1	1	1	1	1	0	1	0	0	1	1	1	0	0	1	0	1	1	1	1	61.1111	Primary School or less	Primary School or less
2763	18	73	FEMALE	WIDOWED	Primary School Completed	No, None	59	2	Yes	No	No	No	Yes	1	1	0	0	1	0	0	1	1	0	0	0	1	1	1	1	1	1	1	1	1	1	1	1	1	1	0	0	0	1	1	1	0	47.2222	Primary School or less	Primary School or less
2736	17	40	MALE	COHABITATING	Primary School Completed	No, None	52	8	No	No	No	No	No	1	1	0	0	1	0	1	1	1	0	0	0	1	1	1	1	1	0	0	1	1	1	1	1	1	0	0	0	0	1	1	1	0	72.2222	Primary School or less	Primary School or less
3017	21	37	MALE	COHABITATING	Secondary School Completed	No, None	44	5	Yes	Yes	No	No	Yes	1	1	0	0	1	0	0	1	0	0	0	0	1	0	0	1	1	1	0	1	1	0	1	1	0	0	0	0	0	1	1	1	0	52.7778	More than Primary School	Primary School or less
2471	16	63	FEMALE	NEVER MARRIED NOT COHABITATING	Primary School Completed	No, None	63	1	Yes	No	No	No	No	1	1	0	0	1	0	0	1	1	0	0	0	1	1	1	1	1	1	1	1	1	1	1	1	0	0	0	0	0	1	1	1	0	41.6667	Primary School or less	Primary School or less
2740	23	52	FEMALE	WIDOWED	Less than Primary School	No, None	38	7	No	No	No	No	No	1	1	0	0	1	0	0	1	0	0	0	0	1	1	1	1	1	1	1	1	1	1	1	1	1	0	0	0	0	1	1	1	0	50	Primary School or less	Primary School or less
3071	18	49	FEMALE	WIDOWED	Primary School Completed	No, None	40	4	No	No	No	No	No	1	1	0	0	1	0	0	1	1	0	0	0	1	1	1	1	1	0	1	1	0	0	0	1	1	0	0	0	0	1	1	0	0	44.4444	Primary School or less	Primary School or less
2880	15	71	MALE	CURRENTLY MARRIED	No Formal Education	No, None	69	4	Yes	No	No	No	No	1	1	0	0	1	0	0	1	1	0	0	0	1	1	1	1	1	0	1	1	1	0	1	1	0	0	0	0	0	1	1	1	1	38.8889	Primary School or less	Primary School or less
3090	16	50	FEMALE	WIDOWED	Less than Primary School	No, None	48	4	Yes	Yes	No	No	Yes	1	1	0	0	1	1	0	1	1	0	0	0	1	1	1	1	0	1	1	1	1	1	0	1	0	0	0	0	0	1	1	1	0	13.8889	Primary School or less	Primary School or less
2965	17	38	MALE	NEVER MARRIED NOT COHABITATING	Primary School Completed	No, None	42	1	No	No	No	No	No	1	1	0	0	0	0	0	1	1	0	0	0	1	1	0	1	1	0	0	0	0	0	1	1	0	0	0	0	0	1	1	0	0	44.4444	Primary School or less	Primary School or less
2941	20	27	FEMALE	NEVER MARRIED NOT COHABITATING	Secondary School Completed	No, None	62	5	No	No	No	No	No	1	1	0	0	1	0	0	1	0	0	0	0	1	0	0	1	1	1	0	1	1	0	1	1	0	0	0	0	0	1	1		0	50	More than Primary School	Primary School or less
2772	22	50	FEMALE	CURRENTLY MARRIED	Less than Primary School	No, None	48	4	Yes	No	No	No	Yes	1	1	0	0	1	0	0	1	0	0	0	0	1	1	1	1	0	1	1	1	1	0	0	1	0	0	0	0	0	1	1	1	1	77.7778	Primary School or less	Primary School or less
2817	15	51	MALE	COHABITATING	No Formal Education	No, None	50	7	No	No	No	No	No	1	1	0	0	1	0	0	0	0	0	0	0	1	1	0	0	1	1	1	1	1	0	1	1	1	0	0	0	0	1	1	1	0	25	Primary School or less	Primary School or less
2730	18	78	FEMALE	WIDOWED	Less than Primary School	No, None	27	8	Yes	No	No	No	Yes	1	1	0	0	1	0	0	1	1	0	0	0	1	1	1	1	1	1	1	1	1	1	0	0	0	0	0	0	0	1	1	1	0	83.3333	Primary School or less	Primary School or less
2803		57	FEMALE	WIDOWED	Less than Primary School	No, None		2	No	No	No	No	No	0	1	0	0	1	0	0	0	0	0	0	0	1	0	1	1	0	0	0	0	0	0	0	0	0	0	0	0	0	1	1		0		Primary School or less
3066	22	51	FEMALE	WIDOWED	Less than Primary School	No, None	57	4	Yes	Yes	No	No	No	1	1	0	0	1	0	0	1	0	0	0	0	1	0	1	1	1	1	0	1	1	0	1	1	0	0	0	0	0	1	1	1	0	61.1111	Primary School or less	Primary School or less
3083	17	55	FEMALE	NEVER MARRIED NOT COHABITATING	Less than Primary School	No, None	23	6	No	No	No	No	No	1	1	0	0	1	0	0	1	1	0	1	0	1	1	1	1	1	1	1	1	1	1	1	1	1	0	0	0	0	1	1	1	0	50	Primary School or less	Primary School or less
2976	15	43	FEMALE	NEVER MARRIED NOT COHABITATING	Primary School Completed	No, None	30	2	Yes	No	No	No	No	1	1	0	0	1	0	0	1	1	0	0	0	1	1	1	1	1	1	1	1	1	1	1	1	1	0	1	1	0	1	1	1	0	41.6667	Primary School or less	Primary School or less
2708	21	59	FEMALE	WIDOWED	Primary School Completed	No, None	44	4	No	No	No	No	No	1	1	0	0	1	0	0	1	1	0	0	0	1	1	1	1	1	1	1	1	1	1	0	1	0	0	0	0	0	1	1	1	0	55.5556	Primary School or less	More than Primary School
2960	20	45	FEMALE	SEPARATED/DIVORCED	Less than Primary School	No, None	42	3	Yes	No	No	No	No	1	1	0	0	1	0	0	1	1	0	0	0	1	0	1	1	1	1	0	1	0	0	0	1	1	0	0	0	0	1	1	1	0	36.1111	Primary School or less	Primary School or less
2759	19	52	MALE	COHABITATING	Primary School Completed	No, None	48	4	Yes	No	No	No	No	1	1	0	0	1	0	0	1	0	0	0	0	1	1	1	1	1	0	0	1	1	0	1	1	1	0	0	0	0	1	1	1	0	19.4444	Primary School or less	Primary School or less
2638	19	33	FEMALE	NEVER MARRIED NOT COHABITATING	Secondary School Completed	No, None	56	4	No	No	No	No	No	1	1	0	0	1	0	0	1	0	0	0	0	1	0	1	1	1	1	1	1	1	0	1	1	0	0	0	0	0	1	1	1	0	66.6667	More than Primary School	Primary School or less
[truncated: 20 more columns]
